# Supplementary material for: Germline nuclear-predominant Pten murine model exhibits impaired social and perseverative behavior, microglial activation, and increased oxytocinergic activity
Source: Mol Autism. 2021 Jun 4;12:41. doi: 10.1186/s13229-021-00448-4 (PMC8176582; doi:10.1186/s13229-021-00448-4)
Supplement: Supplementary file 2 — Additional file 2. contains the raw differential expression data from transcriptomic surgery of P40 Y68H cortex. [file 13229_2021_448_MOESM2_ESM.xlsx]

## Sheet: HET-over-WT-withoutpoorsamples-
Gene	baseMean	log2FoldChange	lfcSE	stat	pvalue	padj	external_gene_name	description	Y68HHET1	Y68HHET3	Y68HHET4	Y68HHET6	Y68HHET7	Y68HWT3	Y68HWT4	Y68HWT5	Y68HWT6	Y68HWT7	Y68HWT8
ENSMUSG00000113065.1	305.338	0.802719	0.0775069	10.3567	3.90015e-25	7.30498e-21	Gm48870	predicted gene, 48870 [Source:MGI Symbol;Acc:MGI:6098616]	446	389	660	534	456	68	274	313	266	159	213
ENSMUSG00000102136.1	171.563	1.22532	0.129757	9.44313	3.61806e-21	3.38831e-17	Gm37107	predicted gene, 37107 [Source:MGI Symbol;Acc:MGI:5610335]	242	237	399	319	353	29	124	161	138	68	95
ENSMUSG00000097385.1	133.145	0.911858	0.104718	8.70777	3.09904e-18	1.93483e-14	Gm26814	predicted gene, 26814 [Source:MGI Symbol;Acc:MGI:5477308]	208	162	308	265	188	27	129	125	113	66	82
ENSMUSG00000106320.1	306.552	1.16329	0.1396	8.33306	7.8782e-17	3.43325e-13	Gm42992	predicted gene 42992 [Source:MGI Symbol;Acc:MGI:5663129]	354	473	742	553	601	51	245	283	243	119	196
ENSMUSG00000112153.1	280.273	1.15255	0.138609	8.31513	9.16511e-17	3.43325e-13	Gm47591	predicted gene, 47591 [Source:MGI Symbol;Acc:MGI:6096636]	329	375	602	616	567	48	228	262	213	126	160
ENSMUSG00000114970.1	791.903	0.69399	0.0839168	8.26998	1.33977e-16	4.18231e-13	Gm49069	predicted gene, 49069 [Source:MGI Symbol;Acc:MGI:6118452]	1098	828	1697	1487	1211	175	771	897	831	377	536
ENSMUSG00000106386.1	172.434	1.12403	0.138023	8.14377	3.83143e-16	9.56641e-13	Gm42991	predicted gene 42991 [Source:MGI Symbol;Acc:MGI:5663128]	209	253	457	279	326	36	129	151	142	79	97
ENSMUSG00000109648.1	194.83	0.895514	0.110068	8.13598	4.08603e-16	9.56641e-13	Svet1	subventricular expressed transcript 1 [Source:MGI Symbol;Acc:MGI:2385655]	249	261	451	342	326	41	167	200	158	88	144
ENSMUSG00000103291.1	152.03	0.807922	0.100413	8.04598	8.55598e-16	1.7806e-12	Gm38235	predicted gene, 38235 [Source:MGI Symbol;Acc:MGI:5611463]	239	171	382	256	207	39	131	163	128	73	107
ENSMUSG00000109575.1	247.354	0.854695	0.106504	8.02497	1.01548e-15	1.90198e-12	Gm44831	predicted gene 44831 [Source:MGI Symbol;Acc:MGI:5753407]	329	275	574	454	432	53	229	249	233	108	167
ENSMUSG00000102145.1	124.459	1.00851	0.128149	7.86976	3.55333e-15	6.05036e-12	Gm38056	predicted gene, 38056 [Source:MGI Symbol;Acc:MGI:5611284]	197	173	286	189	208	30	95	101	101	70	74
ENSMUSG00000109239.1	907.3	0.618496	0.0797841	7.75212	9.0371e-15	1.41054e-11	Gm45176	predicted gene 45176 [Source:MGI Symbol;Acc:MGI:5753752]	1160	1039	1820	1589	1396	203	917	1026	883	493	671
ENSMUSG00000105202.1	222.134	0.873672	0.114163	7.65288	1.96527e-14	2.83151e-11	C230031I18Rik	RIKEN cDNA C230031I18 gene [Source:MGI Symbol;Acc:MGI:2445192]	309	262	530	354	396	48	188	218	190	98	175
ENSMUSG00000112637.1	142.596	0.871763	0.114622	7.60552	2.83765e-14	3.79637e-11	Gm48225	predicted gene, 48225 [Source:MGI Symbol;Acc:MGI:6097625]	235	183	318	242	220	21	141	157	124	66	96
ENSMUSG00000102816.1	200.173	1.20929	0.159626	7.57579	3.56962e-14	4.45727e-11	Gm37814	predicted gene, 37814 [Source:MGI Symbol;Acc:MGI:5611042]	232	288	406	438	422	33	175	170	145	83	115
ENSMUSG00000114501.1	145.183	0.764336	0.101118	7.55889	4.06519e-14	4.75881e-11	Gm48582	predicted gene, 48582 [Source:MGI Symbol;Acc:MGI:6098150]	215	178	299	254	224	30	122	158	133	82	102
ENSMUSG00000035067.9	438.647	0.56969	0.0755392	7.54165	4.64064e-14	5.11289e-11	Xkr6	X-linked Kx blood group related 6 [Source:MGI Symbol;Acc:MGI:2447765]	594	526	819	780	596	116	397	529	426	241	327
ENSMUSG00000103220.1	148.275	0.940564	0.125576	7.49	6.88732e-14	7.16664e-11	Gm37728	predicted gene, 37728 [Source:MGI Symbol;Acc:MGI:5610956]	219	200	345	288	207	33	136	149	92	61	120
ENSMUSG00000102517.1	204.743	0.937862	0.125824	7.45376	9.07154e-14	8.94263e-11	Gm38085	predicted gene, 38085 [Source:MGI Symbol;Acc:MGI:5611313]	266	257	457	370	387	31	180	216	173	98	145
ENSMUSG00000102407.1	239.057	0.631375	0.085108	7.41852	1.18439e-13	1.10918e-10	Gm37862	predicted gene, 37862 [Source:MGI Symbol;Acc:MGI:5611090]	329	279	506	445	315	56	215	303	240	123	164
ENSMUSG00000112287.1	78.3002	1.18454	0.160728	7.36984	1.70834e-13	1.52368e-10	Gm47024	predicted gene, 47024 [Source:MGI Symbol;Acc:MGI:6095713]	102	111	193	166	138	14	69	85	49	32	37
ENSMUSG00000112947.1	154.399	1.14365	0.15625	7.31936	2.49154e-13	2.12121e-10	Gm47493	predicted gene, 47493 [Source:MGI Symbol;Acc:MGI:6096474]	179	236	399	258	302	23	136	135	113	72	95
ENSMUSG00000097311.7	830.86	0.532599	0.0731272	7.28318	3.26038e-13	2.65509e-10	Gm26871	predicted gene, 26871 [Source:MGI Symbol;Acc:MGI:5477365]	1184	941	1474	1409	1173	218	737	938	867	517	612
ENSMUSG00000107512.1	468.99	0.610855	0.0840539	7.26741	3.66438e-13	2.85974e-10	Gm44433	predicted gene, 44433 [Source:MGI Symbol;Acc:MGI:5690825]	611	551	1003	750	712	101	433	559	454	245	388
ENSMUSG00000112601.1	233.94	0.874154	0.120474	7.25597	3.98786e-13	2.98771e-10	Gm47590	predicted gene, 47590 [Source:MGI Symbol;Acc:MGI:6096634]	308	331	441	412	412	51	204	235	202	111	161
ENSMUSG00000062319.2	243.124	0.839915	0.116025	7.23906	4.51791e-13	3.25463e-10	Gm10115	predicted gene 10115 [Source:MGI Symbol;Acc:MGI:3641675]	288	303	550	467	406	51	242	255	214	109	159
ENSMUSG00000101609.2	10191.5	0.413469	0.0574582	7.19599	6.20078e-13	4.30151e-10	Kcnq1ot1	KCNQ1 overlapping transcript 1 [Source:MGI Symbol;Acc:MGI:1926855]	12530	10697	19765	17077	13930	2500	10469	12362	11136	6144	8250
ENSMUSG00000104936.1	92.6359	1.18033	0.164654	7.16855	7.57954e-13	5.07017e-10	2610011E03Rik	RIKEN cDNA 2610011E03 gene [Source:MGI Symbol;Acc:MGI:1919710]	132	154	210	152	175	14	75	83	86	30	55
ENSMUSG00000109394.2	1217.37	0.448726	0.0627917	7.14627	8.91673e-13	5.75898e-10	A230057D06Rik	RIKEN cDNA A230057D06 gene [Source:MGI Symbol;Acc:MGI:2442922]	1585	1268	2421	1986	1693	313	1194	1441	1422	682	930
ENSMUSG00000106384.1	128.871	1.17813	0.167111	7.04998	1.78945e-12	1.11722e-09	Gm43188	predicted gene 43188 [Source:MGI Symbol;Acc:MGI:5663325]	157	215	303	229	243	18	100	102	109	45	101
ENSMUSG00000114153.1	490.435	0.613437	0.0870695	7.04538	1.84958e-12	1.11751e-09	Gm48692	predicted gene, 48692 [Source:MGI Symbol;Acc:MGI:6098321]	605	622	933	863	724	121	426	563	514	276	348
ENSMUSG00000105568.1	153.608	0.938942	0.133399	7.03859	1.94196e-12	1.13665e-09	Gm42971	predicted gene 42971 [Source:MGI Symbol;Acc:MGI:5663108]	192	195	409	245	273	31	142	159	126	68	97
ENSMUSG00000104030.1	179.675	0.950094	0.135541	7.00963	2.38943e-12	1.35618e-09	5330406M23Rik	RIKEN cDNA 5330406M23 gene [Source:MGI Symbol;Acc:MGI:1923921]	246	291	389	293	265	52	154	172	130	87	98
ENSMUSG00000103693.1	162.36	0.812062	0.116124	6.99305	2.68966e-12	1.48169e-09	Gm37529	predicted gene, 37529 [Source:MGI Symbol;Acc:MGI:5610757]	208	197	392	295	254	32	150	163	174	90	87
ENSMUSG00000104284.1	207.044	1.09865	0.157527	6.97435	3.0728e-12	1.64439e-09	Gm10862	predicted gene 10862 [Source:MGI Symbol;Acc:MGI:3641622]	275	288	434	368	434	29	206	178	160	100	119
ENSMUSG00000109125.1	1905.62	0.545678	0.0783334	6.9661	3.25858e-12	1.69536e-09	Gm45159	predicted gene 45159 [Source:MGI Symbol;Acc:MGI:5753735]	2765	2068	3538	3548	2482	469	1732	2315	2226	1092	1242
ENSMUSG00000102494.1	82.481	1.16649	0.168813	6.90993	4.84886e-12	2.41058e-09	Gm36988	predicted gene, 36988 [Source:MGI Symbol;Acc:MGI:5610216]	105	116	220	131	165	16	69	64	67	41	40
ENSMUSG00000102623.1	103.871	1.00614	0.145633	6.90871	4.89066e-12	2.41058e-09	Gm37673	predicted gene, 37673 [Source:MGI Symbol;Acc:MGI:5610901]	118	133	267	211	179	21	81	99	92	37	79
ENSMUSG00000105624.1	108.112	1.12009	0.164256	6.81913	9.15911e-12	4.39872e-09	Gm43187	predicted gene 43187 [Source:MGI Symbol;Acc:MGI:5663324]	149	173	238	178	200	22	105	91	71	39	71
ENSMUSG00000110263.1	157.743	0.853168	0.125766	6.78378	1.17068e-11	5.48169e-09	Gm45652	predicted gene 45652 [Source:MGI Symbol;Acc:MGI:5791488]	206	184	371	269	281	36	142	183	144	67	93
ENSMUSG00000080316.11	1055.45	0.403507	0.0601103	6.71277	1.90958e-11	8.72352e-09	Spaca6	sperm acrosome associated 6 [Source:MGI Symbol;Acc:MGI:1922452]	1299	1208	2015	1783	1314	285	1045	1343	1092	623	846
ENSMUSG00000106049.1	149.963	0.993675	0.148461	6.69316	2.184e-11	9.73962e-09	Gm43019	predicted gene 43019 [Source:MGI Symbol;Acc:MGI:5663156]	176	205	323	280	293	27	143	128	132	68	95
ENSMUSG00000106651.1	241.477	0.667588	0.0998253	6.68757	2.26913e-11	9.88391e-09	Gm42608	predicted gene 42608 [Source:MGI Symbol;Acc:MGI:5662745]	321	279	488	447	342	74	174	235	260	129	182
ENSMUSG00000094832.1	79.0088	1.05001	0.157932	6.64848	2.96131e-11	1.26004e-08	Gm21846	predicted gene, 21846 [Source:MGI Symbol;Acc:MGI:5434010]	131	110	140	148	142	18	61	71	76	30	45
ENSMUSG00000025269.16	449.385	0.561218	0.0844542	6.64524	3.02732e-11	1.26004e-08	Apex2	apurinic/apyrimidinic endonuclease 2 [Source:MGI Symbol;Acc:MGI:1924872]	573	529	879	761	668	98	446	538	453	237	361
ENSMUSG00000113698.1	264.966	0.585142	0.0885747	6.6062	3.94306e-11	1.60551e-08	Gm47987	predicted gene, 47987 [Source:MGI Symbol;Acc:MGI:6097278]	354	299	502	485	383	68	243	302	288	131	199
ENSMUSG00000114503.1	95.3414	0.95684	0.145282	6.58608	4.51605e-11	1.79969e-08	Gm20242	predicted gene, 20242 [Source:MGI Symbol;Acc:MGI:5012427]	112	123	240	195	153	21	84	106	77	32	65
ENSMUSG00000112307.1	118.176	1.00334	0.152426	6.58251	4.62567e-11	1.80498e-08	Gm48751	predicted gene, 48751 [Source:MGI Symbol;Acc:MGI:6098427]	181	198	213	208	183	28	86	133	97	55	60
ENSMUSG00000108819.1	431.249	0.5583	0.0852199	6.55128	5.70455e-11	2.18054e-08	Gm45177	predicted gene 45177 [Source:MGI Symbol;Acc:MGI:5753753]	576	437	851	751	668	103	422	492	454	225	339
ENSMUSG00000105985.1	305.412	0.892968	0.137059	6.51522	7.25836e-11	2.71898e-08	Gm42993	predicted gene 42993 [Source:MGI Symbol;Acc:MGI:5663130]	375	437	695	481	534	74	283	317	275	106	204
ENSMUSG00000083421.1	122.444	0.722993	0.111252	6.49871	8.10118e-11	2.9752e-08	Gm14776	predicted gene 14776 [Source:MGI Symbol;Acc:MGI:3705559]	160	144	281	218	176	32	88	125	133	69	85
ENSMUSG00000074657.5	54678.7	-0.231521	0.0356609	-6.4923	8.45373e-11	3.04497e-08	Kif5a	kinesin family member 5A [Source:MGI Symbol;Acc:MGI:109564]	58373	44412	91871	70356	51560	18601	65370	79097	70963	40279	56295
ENSMUSG00000112955.1	139.703	0.767029	0.118665	6.46383	1.02083e-10	3.60757e-08	Gm48889	predicted gene, 48889 [Source:MGI Symbol;Acc:MGI:6098650]	200	174	304	233	221	29	131	176	116	60	101
ENSMUSG00000103748.1	178.471	0.751232	0.116747	6.43469	1.2373e-10	4.29158e-08	Gm38243	predicted gene, 38243 [Source:MGI Symbol;Acc:MGI:5611471]	258	223	340	346	273	29	143	212	200	85	132
ENSMUSG00000106414.1	353.492	0.581839	0.0906446	6.41891	1.37257e-10	4.67423e-08	Gm43320	predicted gene 43320 [Source:MGI Symbol;Acc:MGI:5663457]	454	407	692	567	551	98	325	376	335	195	283
ENSMUSG00000104132.1	670.804	0.510564	0.0796448	6.41051	1.4503e-10	4.85075e-08	Gm36952	predicted gene, 36952 [Source:MGI Symbol;Acc:MGI:5610180]	814	759	1280	1269	913	148	650	828	685	399	531
ENSMUSG00000105445.1	260.068	0.67515	0.105372	6.4073	1.48117e-10	4.86708e-08	Gm42972	predicted gene 42972 [Source:MGI Symbol;Acc:MGI:5663109]	318	343	550	431	394	57	273	259	246	141	189
ENSMUSG00000106411.1	105.757	0.749082	0.117024	6.40108	1.54285e-10	4.98234e-08	Gm42445	predicted gene 42445 [Source:MGI Symbol;Acc:MGI:5662582]	147	143	223	182	146	26	90	100	92	59	84
ENSMUSG00000103924.1	800.263	0.465029	0.0727468	6.39244	1.63262e-10	5.18288e-08	Gm37895	predicted gene, 37895 [Source:MGI Symbol;Acc:MGI:5611123]	997	841	1531	1440	1115	192	814	974	864	443	641
ENSMUSG00000106446.1	113.353	0.976368	0.152878	6.3866	1.69616e-10	5.29484e-08	Gm42970	predicted gene 42970 [Source:MGI Symbol;Acc:MGI:5663107]	139	156	267	187	217	22	107	111	101	42	72
ENSMUSG00000044471.12	945.785	0.593012	0.0929945	6.37685	1.80764e-10	5.55035e-08	Lncpint	long non-protein coding RNA, Trp53 induced transcript [Source:MGI Symbol;Acc:MGI:2673128]	1258	1284	1885	1488	1246	252	973	1095	794	513	699
ENSMUSG00000105733.1	275.439	0.793368	0.125214	6.33608	2.35677e-10	7.11973e-08	Gm42973	predicted gene 42973 [Source:MGI Symbol;Acc:MGI:5663110]	353	308	627	425	527	56	252	287	255	135	203
ENSMUSG00000109429.1	181.945	0.579649	0.0920231	6.29895	2.99676e-10	8.90941e-08	Gm45223	predicted gene 45223 [Source:MGI Symbol;Acc:MGI:5753799]	240	199	390	309	256	46	182	184	175	111	138
ENSMUSG00000109122.1	1028.29	0.549383	0.087352	6.2893	3.18897e-10	9.27784e-08	A230103L15Rik	RIKEN cDNA A230103L15 gene [Source:MGI Symbol;Acc:MGI:1925005]	1252	1115	2080	1751	1588	255	964	1208	1196	532	738
ENSMUSG00000107826.1	233.244	0.666508	0.106	6.28781	3.21975e-10	9.27784e-08	Gm44242	predicted gene, 44242 [Source:MGI Symbol;Acc:MGI:5690634]	317	272	460	405	380	38	230	257	233	137	175
ENSMUSG00000102747.1	400.162	0.621217	0.0993575	6.25234	4.04351e-10	1.1475e-07	Gm37602	predicted gene, 37602 [Source:MGI Symbol;Acc:MGI:5610830]	478	410	802	821	602	106	335	457	406	232	278
ENSMUSG00000107840.1	181.495	0.681345	0.109021	6.24967	4.11309e-10	1.14982e-07	Gm44241	predicted gene, 44241 [Source:MGI Symbol;Acc:MGI:5690633]	244	182	439	305	277	46	140	201	186	117	113
ENSMUSG00000108264.1	203.667	0.667334	0.10696	6.23911	4.40056e-10	1.19733e-07	Gm20371	predicted gene, 20371 [Source:MGI Symbol;Acc:MGI:5012556]	257	219	456	344	337	44	164	235	220	108	154
ENSMUSG00000103780.1	114.247	1.05035	0.168368	6.23845	4.41927e-10	1.19733e-07	Gm37524	predicted gene, 37524 [Source:MGI Symbol;Acc:MGI:5610752]	133	156	236	219	239	21	107	107	101	47	61
ENSMUSG00000114104.1	54.4608	1.02411	0.164212	6.2365	4.47482e-10	1.19733e-07	Gm47585	predicted gene, 47585 [Source:MGI Symbol;Acc:MGI:6096625]	74	85	119	112	83	8	50	51	43	25	36
ENSMUSG00000104994.1	58.4365	1.13813	0.182723	6.22875	4.7017e-10	1.24032e-07	Gm42989	predicted gene 42989 [Source:MGI Symbol;Acc:MGI:5663126]	78	83	130	115	113	10	57	56	38	18	39
ENSMUSG00000103867.1	213.821	0.766457	0.123346	6.21386	5.1698e-10	1.34487e-07	9630010A21Rik	RIKEN cDNA 9630010A21 gene [Source:MGI Symbol;Acc:MGI:2442787]	271	278	435	363	368	38	205	225	179	110	177
ENSMUSG00000105958.1	268.876	0.560725	0.0903796	6.20411	5.50079e-10	1.41137e-07	Gm43319	predicted gene 43319 [Source:MGI Symbol;Acc:MGI:5663456]	343	312	521	446	412	63	255	299	286	151	207
ENSMUSG00000075538.2	375.469	0.686044	0.110621	6.20177	5.58324e-10	1.41316e-07	Gm10855	predicted gene 10855 [Source:MGI Symbol;Acc:MGI:3641819]	452	417	813	656	633	80	384	405	309	216	282
ENSMUSG00000106408.1	323.979	0.561512	0.0907979	6.1842	6.24175e-10	1.55877e-07	Gm43321	predicted gene 43321 [Source:MGI Symbol;Acc:MGI:5663458]	394	394	666	538	468	74	286	332	368	188	268
ENSMUSG00000108956.1	227.746	0.616735	0.0997791	6.18101	6.36939e-10	1.56972e-07	Gm45179	predicted gene 45179 [Source:MGI Symbol;Acc:MGI:5753755]	334	246	476	378	330	61	186	275	269	104	156
ENSMUSG00000103762.1	67.1977	1.09314	0.17734	6.1641	7.08865e-10	1.72429e-07	Gm37861	predicted gene, 37861 [Source:MGI Symbol;Acc:MGI:5611089]	93	111	123	138	118	10	54	68	64	25	38
ENSMUSG00000109387.1	394.344	0.528451	0.0858576	6.15497	7.50922e-10	1.80318e-07	Gm45182	predicted gene 45182 [Source:MGI Symbol;Acc:MGI:5753758]	520	460	752	640	579	92	412	436	411	208	321
ENSMUSG00000103722.1	118.348	0.781333	0.127071	6.14877	7.80876e-10	1.85137e-07	2700078F05Rik	RIKEN cDNA 2700078F05 gene [Source:MGI Symbol;Acc:MGI:1919876]	169	133	259	202	198	28	117	142	96	57	70
ENSMUSG00000102151.1	237.534	0.580214	0.0944808	6.14108	8.19624e-10	1.91895e-07	Gm37472	predicted gene, 37472 [Source:MGI Symbol;Acc:MGI:5610700]	319	283	479	416	334	41	230	300	224	152	178
ENSMUSG00000080365.1	501.68	-0.741743	0.120857	-6.13734	8.39171e-10	1.94045e-07	Gm25776	predicted gene, 25776 [Source:MGI Symbol;Acc:MGI:5455553]	475	283	592	550	399	256	606	715	705	364	662
ENSMUSG00000107905.1	421.902	0.57105	0.0931279	6.13189	8.68418e-10	1.98359e-07	Gm44230	predicted gene, 44230 [Source:MGI Symbol;Acc:MGI:5690622]	538	419	900	685	675	120	351	460	436	243	322
ENSMUSG00000103976.1	276.203	0.802242	0.130938	6.12686	8.96297e-10	2.00077e-07	Gm37677	predicted gene, 37677 [Source:MGI Symbol;Acc:MGI:5610905]	348	399	502	462	488	53	258	299	252	134	198
ENSMUSG00000113869.1	69.59	0.860726	0.140488	6.12668	8.97303e-10	2.00077e-07	Gm48869	predicted gene, 48869 [Source:MGI Symbol;Acc:MGI:6098615]	111	94	148	114	102	19	60	70	64	29	43
ENSMUSG00000109505.1	347.149	0.495872	0.0810238	6.12008	9.35299e-10	2.06096e-07	Gm44677	predicted gene 44677 [Source:MGI Symbol;Acc:MGI:5753253]	467	417	743	529	440	85	374	388	372	183	272
ENSMUSG00000104696.1	376.183	0.561333	0.0917629	6.11721	9.52301e-10	2.07402e-07	Gm42946	predicted gene 42946 [Source:MGI Symbol;Acc:MGI:5663083]	475	432	746	658	560	75	355	447	416	192	317
ENSMUSG00000106048.1	187.158	0.553505	0.090549	6.11277	9.7917e-10	2.10803e-07	Gm42444	predicted gene 42444 [Source:MGI Symbol;Acc:MGI:5662581]	248	216	384	303	262	50	182	213	180	114	130
ENSMUSG00000103377.1	285.449	0.618953	0.101291	6.11064	9.92343e-10	2.11211e-07	Gm37180	predicted gene, 37180 [Source:MGI Symbol;Acc:MGI:5610408]	368	326	700	416	415	77	248	296	307	139	230
ENSMUSG00000111212.1	99.3137	0.841309	0.138198	6.08772	1.14531e-09	2.4103e-07	Gm47087	predicted gene, 47087 [Source:MGI Symbol;Acc:MGI:6095814]	143	107	220	167	184	21	94	105	83	44	71
ENSMUSG00000107454.1	76.5728	0.767899	0.126316	6.07919	1.20793e-09	2.51383e-07	Gm43875	predicted gene, 43875 [Source:MGI Symbol;Acc:MGI:5690267]	116	88	177	142	101	18	65	81	71	44	50
ENSMUSG00000106211.1	174.731	0.630522	0.103931	6.06672	1.3055e-09	2.68704e-07	Gm42842	predicted gene 42842 [Source:MGI Symbol;Acc:MGI:5662979]	253	177	366	311	264	41	167	208	188	75	130
ENSMUSG00000056763.16	1503.44	0.349154	0.0576871	6.05255	1.4257e-09	2.90254e-07	Cspp1	centrosome and spindle pole associated protein 1 [Source:MGI Symbol;Acc:MGI:2681832]	1794	1597	2952	2351	1988	418	1558	1797	1688	902	1220
ENSMUSG00000104017.1	193.842	0.576381	0.0955186	6.03423	1.5972e-09	3.21372e-07	Gm37363	predicted gene, 37363 [Source:MGI Symbol;Acc:MGI:5610591]	244	232	425	311	258	59	151	213	196	118	143
ENSMUSG00000109874.1	115.616	0.871908	0.144531	6.03266	1.61286e-09	3.21372e-07	Gm9911	predicted gene 9911 [Source:MGI Symbol;Acc:MGI:3708772]	139	143	259	194	223	24	105	115	102	51	83
ENSMUSG00000105293.1	159.362	0.80444	0.134106	5.99853	1.99115e-09	3.92571e-07	Gm42843	predicted gene 42843 [Source:MGI Symbol;Acc:MGI:5662980]	228	208	254	324	261	34	133	181	150	81	103
ENSMUSG00000099924.1	113.126	0.685968	0.114627	5.98437	2.1723e-09	4.23825e-07	Gm28320	predicted gene 28320 [Source:MGI Symbol;Acc:MGI:5579026]	154	131	233	195	176	26	98	124	96	71	84
ENSMUSG00000102317.1	602.95	0.572497	0.0958495	5.97288	2.33105e-09	4.50109e-07	Gm37628	predicted gene, 37628 [Source:MGI Symbol;Acc:MGI:5610856]	740	698	1195	1057	915	109	587	740	639	362	455
ENSMUSG00000112741.1	63.4287	0.973811	0.163356	5.96126	2.503e-09	4.78379e-07	Gm47341	predicted gene, 47341 [Source:MGI Symbol;Acc:MGI:6096234]	78	90	132	124	112	12	55	51	54	36	40
ENSMUSG00000109044.1	242.155	0.587434	0.0988937	5.94005	2.84928e-09	5.39061e-07	Gm44680	predicted gene 44680 [Source:MGI Symbol;Acc:MGI:5753256]	330	247	517	401	378	54	238	286	272	131	159
ENSMUSG00000103992.1	127.242	0.720942	0.121485	5.93441	2.94896e-09	5.5234e-07	Gm38029	predicted gene, 38029 [Source:MGI Symbol;Acc:MGI:5611257]	180	144	335	192	185	27	109	137	145	67	82
ENSMUSG00000103651.1	270.845	0.471505	0.0797166	5.91477	3.3235e-09	6.11552e-07	Gm37206	predicted gene, 37206 [Source:MGI Symbol;Acc:MGI:5610434]	354	318	558	445	334	70	282	305	306	154	195
ENSMUSG00000103563.1	293.037	0.496853	0.084007	5.91442	3.3304e-09	6.11552e-07	8030445P17Rik	RIKEN cDNA 8030445P17 gene [Source:MGI Symbol;Acc:MGI:2442299]	369	345	561	484	416	72	267	347	328	163	233
ENSMUSG00000104293.1	103.537	0.875605	0.148174	5.90932	3.4353e-09	6.2469e-07	Gm38043	predicted gene, 38043 [Source:MGI Symbol;Acc:MGI:5611271]	133	153	190	199	170	20	77	101	99	67	60
ENSMUSG00000087620.7	1080.32	0.356987	0.0604499	5.9055	3.51576e-09	6.33174e-07	5330434G04Rik	RIKEN cDNA 5330434G04 gene [Source:MGI Symbol;Acc:MGI:1925519]	1469	1167	2028	1663	1356	279	1094	1358	1305	613	863
ENSMUSG00000108752.1	168.362	0.690471	0.117399	5.88141	4.06786e-09	7.25629e-07	Gm45191	predicted gene 45191 [Source:MGI Symbol;Acc:MGI:5753767]	206	215	338	303	244	54	145	184	128	88	124
ENSMUSG00000103657.1	125.1	0.740814	0.126174	5.87137	4.32219e-09	7.63722e-07	Gm37204	predicted gene, 37204 [Source:MGI Symbol;Acc:MGI:5610432]	161	136	285	215	204	36	125	125	99	57	93
ENSMUSG00000107917.1	205.998	0.791242	0.13505	5.85888	4.65996e-09	8.15711e-07	Gm44235	predicted gene, 44235 [Source:MGI Symbol;Acc:MGI:5690627]	246	295	362	413	329	44	198	223	198	104	122
ENSMUSG00000106579.1	512.022	0.602741	0.102965	5.85386	4.80296e-09	8.25606e-07	Gm42771	predicted gene 42771 [Source:MGI Symbol;Acc:MGI:5662908]	618	549	1083	832	851	137	513	515	524	259	388
ENSMUSG00000105950.1	131.983	0.615992	0.105229	5.8538	4.80465e-09	8.25606e-07	Gm43679	predicted gene 43679 [Source:MGI Symbol;Acc:MGI:5663816]	188	156	288	205	180	33	104	147	122	86	104
ENSMUSG00000101481.1	43.2062	1.07791	0.184919	5.82913	5.57178e-09	9.44818e-07	1700123O21Rik	RIKEN cDNA 1700123O21 gene [Source:MGI Symbol;Acc:MGI:1915488]	67	56	103	71	76	12	34	29	41	16	27
ENSMUSG00000117943.1	492.251	0.699474	0.120013	5.82831	5.5993e-09	9.44818e-07	Gm50403	predicted gene, 50403 [Source:MGI Symbol;Acc:MGI:6303316]	560	538	999	982	836	95	484	585	431	258	378
ENSMUSG00000106537.1	55.262	1.02086	0.175396	5.82034	5.87284e-09	9.82128e-07	Gm43502	predicted gene 43502 [Source:MGI Symbol;Acc:MGI:5663639]	70	78	121	118	92	12	44	64	53	19	26
ENSMUSG00000105663.1	282.396	0.792696	0.136236	5.81855	5.93617e-09	9.83933e-07	Gm43606	predicted gene 43606 [Source:MGI Symbol;Acc:MGI:5663743]	326	360	609	469	516	59	294	268	257	123	216
ENSMUSG00000102357.1	86.7393	0.899648	0.155035	5.80287	6.5188e-09	1.06892e-06	Gm38348	predicted gene, 38348 [Source:MGI Symbol;Acc:MGI:5611576]	105	101	214	151	157	21	81	66	75	39	66
ENSMUSG00000105824.1	101.79	0.713404	0.122964	5.80174	6.56305e-09	1.06892e-06	Gm43466	predicted gene 43466 [Source:MGI Symbol;Acc:MGI:5663603]	146	108	217	168	162	32	82	104	100	46	75
ENSMUSG00000106450.1	69.1544	1.06201	0.183373	5.79153	6.97487e-09	1.1262e-06	Gm43018	predicted gene 43018 [Source:MGI Symbol;Acc:MGI:5663155]	94	118	139	119	124	10	65	63	69	29	34
ENSMUSG00000111443.1	133.858	0.902456	0.156012	5.78454	7.27113e-09	1.164e-06	Gm46123	predicted gene, 46123 [Source:MGI Symbol;Acc:MGI:5825760]	156	202	277	249	234	15	120	137	137	74	84
ENSMUSG00000115276.1	120.454	0.653115	0.113011	5.7792	7.50564e-09	1.19136e-06	9930017N22Rik	RIKEN cDNA 9930017N22 gene [Source:MGI Symbol;Acc:MGI:2443961]	174	128	275	210	176	22	116	157	117	65	81
ENSMUSG00000103317.1	43.2134	1.13179	0.196097	5.77159	7.8525e-09	1.23594e-06	Gm38359	predicted gene, 38359 [Source:MGI Symbol;Acc:MGI:5611587]	58	51	121	70	84	10	31	30	34	24	26
ENSMUSG00000026657.17	2130.32	0.406921	0.0705717	5.76606	8.11446e-09	1.26653e-06	Frmd4a	FERM domain containing 4A [Source:MGI Symbol;Acc:MGI:1919850]	2630	2361	3916	3375	3018	512	2106	2632	2219	1378	1764
ENSMUSG00000104661.1	693.333	0.418217	0.0729548	5.73256	9.89268e-09	1.53132e-06	Gm42768	predicted gene 42768 [Source:MGI Symbol;Acc:MGI:5662905]	884	667	1462	1072	983	193	682	771	745	408	589
ENSMUSG00000106867.1	68.9613	0.842643	0.147333	5.7193	1.06963e-08	1.64215e-06	Gm43800	predicted gene 43800 [Source:MGI Symbol;Acc:MGI:5663937]	92	80	148	125	118	19	64	69	56	35	40
ENSMUSG00000108168.1	201.201	0.492382	0.0861718	5.71396	1.10379e-08	1.68081e-06	Gm43864	predicted gene, 43864 [Source:MGI Symbol;Acc:MGI:5690256]	262	225	399	326	274	58	178	232	200	120	163
ENSMUSG00000116185.1	67.1572	0.930044	0.163126	5.70139	1.18835e-08	1.79498e-06	Gm49411	predicted gene, 49411 [Source:MGI Symbol;Acc:MGI:6155037]	85	87	145	119	121	20	60	58	62	23	42
ENSMUSG00000104525.1	281.826	0.620089	0.108909	5.69365	1.24351e-08	1.86328e-06	Gm37334	predicted gene, 37334 [Source:MGI Symbol;Acc:MGI:5610562]	370	351	554	439	431	80	268	346	224	153	198
ENSMUSG00000107116.1	83.1111	0.813421	0.143005	5.68806	1.28494e-08	1.88869e-06	Gm43274	predicted gene 43274 [Source:MGI Symbol;Acc:MGI:5663411]	106	106	184	142	143	17	78	85	87	42	46
ENSMUSG00000092341.3	284849	0.480355	0.0844525	5.68787	1.28631e-08	1.88869e-06	Malat1	metastasis associated lung adenocarcinoma transcript 1 (non-coding RNA) [Source:MGI Symbol;Acc:MGI:1919539]	360782	325275	531682	500096	382330	57907	293614	357909	306550	179918	217451
ENSMUSG00000109625.1	481.223	0.741537	0.130385	5.68729	1.29072e-08	1.88869e-06	3110080E11Rik	RIKEN cDNA 3110080E11 gene [Source:MGI Symbol;Acc:MGI:1920469]	598	570	910	808	917	85	464	515	492	269	327
ENSMUSG00000105431.1	111.795	0.713497	0.125596	5.68087	1.34012e-08	1.94577e-06	Gm42640	predicted gene 42640 [Source:MGI Symbol;Acc:MGI:5662777]	153	125	273	179	178	17	92	115	125	70	83
ENSMUSG00000103214.1	313.517	0.59851	0.105531	5.67144	1.41603e-08	2.04018e-06	Gm38286	predicted gene, 38286 [Source:MGI Symbol;Acc:MGI:5611514]	351	375	694	518	488	63	277	392	320	187	233
ENSMUSG00000106826.1	1144.2	0.53666	0.0946899	5.66756	1.44847e-08	2.07098e-06	Gm42583	predicted gene 42583 [Source:MGI Symbol;Acc:MGI:5662720]	1603	1321	2138	2086	1446	320	953	1419	1406	603	725
ENSMUSG00000084399.2	41.4952	1.09595	0.193532	5.66289	1.48843e-08	2.112e-06	Gm15666	predicted gene 15666 [Source:MGI Symbol;Acc:MGI:3783108]	63	51	97	74	80	9	38	46	26	16	21
ENSMUSG00000103646.1	190.344	0.536835	0.0948215	5.66153	1.50026e-08	2.11277e-06	Gm37706	predicted gene, 37706 [Source:MGI Symbol;Acc:MGI:5610934]	244	192	416	319	273	53	184	214	202	114	125
ENSMUSG00000109162.1	455.187	0.842204	0.149037	5.65099	1.5953e-08	2.22985e-06	2900027M19Rik	RIKEN cDNA 2900027M19 gene [Source:MGI Symbol;Acc:MGI:1920130]	551	578	959	713	897	90	495	411	363	210	348
ENSMUSG00000106570.1	74.2507	1.12692	0.199869	5.63826	1.71776e-08	2.38323e-06	C230071H17Rik	RIKEN cDNA C230071H17 gene [Source:MGI Symbol;Acc:MGI:2444463]	82	99	184	132	160	16	72	77	52	23	38
ENSMUSG00000109606.1	67.5593	0.812789	0.144343	5.63097	1.79201e-08	2.46797e-06	Gm45537	predicted gene 45537 [Source:MGI Symbol;Acc:MGI:5791373]	98	86	127	132	103	17	62	69	59	32	44
ENSMUSG00000102602.1	325.13	0.474449	0.0843604	5.62408	1.865e-08	2.54111e-06	A930004J17Rik	RIKEN cDNA A930004J17 gene [Source:MGI Symbol;Acc:MGI:2442442]	430	376	633	620	366	73	322	385	328	212	258
ENSMUSG00000108076.1	75.1576	1.03549	0.184139	5.62341	1.87225e-08	2.54111e-06	9530086O07Rik	RIKEN cDNA 9530086O07 gene [Source:MGI Symbol;Acc:MGI:1925991]	90	80	170	157	161	12	75	68	55	35	48
ENSMUSG00000107927.1	67.8817	0.844904	0.150531	5.61283	1.99048e-08	2.67373e-06	Gm44090	predicted gene, 44090 [Source:MGI Symbol;Acc:MGI:5690482]	91	91	166	141	88	10	65	84	56	30	48
ENSMUSG00000103808.1	187.967	0.547394	0.0975377	5.61213	1.99852e-08	2.67373e-06	Gm37060	predicted gene, 37060 [Source:MGI Symbol;Acc:MGI:5610288]	251	195	432	298	259	52	184	187	213	98	144
ENSMUSG00000109418.1	271.784	0.876229	0.156289	5.60645	2.06519e-08	2.74333e-06	Gm44800	predicted gene 44800 [Source:MGI Symbol;Acc:MGI:5753376]	345	350	607	401	537	48	297	273	225	112	196
ENSMUSG00000103544.2	481.976	0.585674	0.104564	5.60108	2.13022e-08	2.80979e-06	Gm10048	predicted gene 10048 [Source:MGI Symbol;Acc:MGI:3644560]	615	507	999	803	770	117	528	463	489	242	393
ENSMUSG00000109536.1	4599.08	0.339475	0.0606805	5.59447	2.21296e-08	2.88638e-06	9330162G02Rik	RIKEN cDNA 9330162G02 gene [Source:MGI Symbol;Acc:MGI:2442217]	5473	4608	9193	7243	6167	1384	4471	5464	5204	2787	3711
ENSMUSG00000111935.1	78.6345	0.754924	0.134972	5.59317	2.22961e-08	2.88638e-06	Gm47023	predicted gene, 47023 [Source:MGI Symbol;Acc:MGI:6095711]	131	84	175	139	108	19	52	82	90	44	53
ENSMUSG00000113154.1	59.5547	1.09091	0.195057	5.59279	2.23451e-08	2.88638e-06	Gm48713	predicted gene, 48713 [Source:MGI Symbol;Acc:MGI:6098359]	113	87	105	118	81	20	44	39	59	18	34
ENSMUSG00000108890.1	269.346	0.595174	0.106723	5.57683	2.44939e-08	3.14227e-06	Gm44847	predicted gene 44847 [Source:MGI Symbol;Acc:MGI:5753423]	377	285	524	497	400	57	267	344	311	131	173
ENSMUSG00000078902.3	391.965	0.42788	0.0767461	5.57526	2.47154e-08	3.14911e-06	Gm14443	predicted gene 14443 [Source:MGI Symbol;Acc:MGI:3652324]	551	420	847	575	487	103	412	493	396	209	324
ENSMUSG00000094410.8	1392.45	0.294581	0.0530925	5.54845	2.88209e-08	3.6474e-06	Gm38394	predicted gene, 38394 [Source:MGI Symbol;Acc:MGI:5614057]	1813	1481	2472	2232	1687	359	1413	1807	1520	891	1220
ENSMUSG00000112015.1	88.5433	0.898495	0.16198	5.54696	2.90681e-08	3.6538e-06	Gm47592	predicted gene, 47592 [Source:MGI Symbol;Acc:MGI:6096638]	115	120	153	178	161	19	86	82	78	36	61
ENSMUSG00000061482.7	1484.61	-0.319058	0.0575315	-5.5458	2.92616e-08	3.6538e-06	H4c4	H4 clustered histone 4 [Source:MGI Symbol;Acc:MGI:2448423]	1563	1203	2384	1752	1352	513	1878	2158	1975	1037	1676
ENSMUSG00000108070.1	239.287	0.530624	0.0957153	5.54377	2.96022e-08	3.67186e-06	Gm43872	predicted gene, 43872 [Source:MGI Symbol;Acc:MGI:5690264]	340	249	463	422	338	56	208	312	281	132	163
ENSMUSG00000020154.10	1418.15	0.415864	0.0752017	5.52998	3.20267e-08	3.94645e-06	Ptprb	protein tyrosine phosphatase, receptor type, B [Source:MGI Symbol;Acc:MGI:97809]	1849	1536	2526	2426	1911	313	1437	1641	1512	965	1185
ENSMUSG00000103085.1	89.2718	0.830634	0.150701	5.5118	3.55187e-08	4.34814e-06	Gm38120	predicted gene, 38120 [Source:MGI Symbol;Acc:MGI:5611348]	107	113	200	154	162	16	83	92	90	51	48
ENSMUSG00000105946.1	62.2438	1.10307	0.200345	5.50588	3.67326e-08	4.46754e-06	Gm43776	predicted gene 43776 [Source:MGI Symbol;Acc:MGI:5663913]	94	112	109	99	108	17	52	60	49	23	27
ENSMUSG00000109321.1	661.497	0.392617	0.0714999	5.49116	3.993e-08	4.82509e-06	A330076H08Rik	RIKEN cDNA A330076H08 gene [Source:MGI Symbol;Acc:MGI:2443193]	845	709	1213	1040	929	175	610	838	747	409	519
ENSMUSG00000108918.1	202.278	0.768985	0.140177	5.48583	4.11529e-08	4.94098e-06	Gm44802	predicted gene 44802 [Source:MGI Symbol;Acc:MGI:5753378]	249	266	414	322	365	38	213	201	172	95	164
ENSMUSG00000108077.1	152.65	0.518573	0.0946974	5.4761	4.34802e-08	5.18716e-06	6330415B21Rik	RIKEN cDNA 6330415B21 gene [Source:MGI Symbol;Acc:MGI:1918003]	202	163	328	260	205	37	137	178	163	81	133
ENSMUSG00000102657.1	1139.8	0.355642	0.0650299	5.4689	4.52836e-08	5.36811e-06	Gm37899	predicted gene, 37899 [Source:MGI Symbol;Acc:MGI:5611127]	1443	1134	2212	1840	1499	335	1029	1482	1332	685	870
ENSMUSG00000102465.1	531.025	0.41661	0.076416	5.45187	4.98438e-08	5.87154e-06	Gm38198	predicted gene, 38198 [Source:MGI Symbol;Acc:MGI:5611426]	690	617	1019	870	660	129	599	586	602	303	421
ENSMUSG00000108088.1	191.929	0.588482	0.107977	5.45008	5.03474e-08	5.8938e-06	Gm44229	predicted gene, 44229 [Source:MGI Symbol;Acc:MGI:5690621]	233	192	412	340	306	44	191	199	187	121	143
ENSMUSG00000104178.1	234.393	0.566991	0.104068	5.44828	5.08591e-08	5.91671e-06	Gm9916	predicted gene 9916 [Source:MGI Symbol;Acc:MGI:3642633]	314	298	460	386	328	46	223	315	234	114	193
ENSMUSG00000029648.13	1156.89	0.367538	0.0676267	5.43481	5.48554e-08	6.31332e-06	Flt1	FMS-like tyrosine kinase 1 [Source:MGI Symbol;Acc:MGI:95558]	1478	1249	2049	2033	1446	279	1217	1468	1219	750	928
ENSMUSG00000105322.1	159.416	0.645764	0.118848	5.43352	5.52543e-08	6.31332e-06	Gm43751	predicted gene 43751 [Source:MGI Symbol;Acc:MGI:5663888]	193	173	321	294	263	36	139	170	175	100	102
ENSMUSG00000105720.1	50.2449	1.06222	0.195517	5.43288	5.54509e-08	6.31332e-06	Gm42440	predicted gene 42440 [Source:MGI Symbol;Acc:MGI:5662577]	59	75	124	80	93	15	39	51	43	17	23
ENSMUSG00000107996.1	201.635	0.552792	0.101759	5.43235	5.56165e-08	6.31332e-06	Gm44228	predicted gene, 44228 [Source:MGI Symbol;Acc:MGI:5690620]	264	216	368	356	315	51	185	226	216	108	159
ENSMUSG00000066842.18	389.267	0.488935	0.0901893	5.42121	5.91973e-08	6.6793e-06	Hmcn1	hemicentin 1 [Source:MGI Symbol;Acc:MGI:2685047]	504	415	721	634	592	104	377	467	353	238	312
ENSMUSG00000107779.1	205.431	0.50031	0.0923999	5.41462	6.14187e-08	6.88845e-06	Gm43874	predicted gene, 43874 [Source:MGI Symbol;Acc:MGI:5690266]	289	225	381	335	287	57	176	237	228	130	144
ENSMUSG00000109539.1	229.671	0.553984	0.10263	5.3979	6.74266e-08	7.51726e-06	Gm44667	predicted gene 44667 [Source:MGI Symbol;Acc:MGI:5753243]	315	258	443	415	312	58	225	252	287	123	141
ENSMUSG00000102662.1	53.2475	0.897089	0.166507	5.38771	7.13601e-08	7.90872e-06	Gm38377	predicted gene, 38377 [Source:MGI Symbol;Acc:MGI:5611605]	78	71	108	100	89	9	54	56	39	23	39
ENSMUSG00000106244.1	664.33	0.452207	0.0840957	5.3773	7.5613e-08	8.33078e-06	Gm43046	predicted gene 43046 [Source:MGI Symbol;Acc:MGI:5663183]	855	621	1359	1097	991	158	674	801	681	372	582
ENSMUSG00000106010.1	244.3	0.829633	0.15459	5.36665	8.0211e-08	8.78569e-06	Gm42616	predicted gene 42616 [Source:MGI Symbol;Acc:MGI:5662753]	277	349	513	377	452	56	269	230	212	106	156
ENSMUSG00000107707.1	152.01	0.661048	0.123403	5.35681	8.47053e-08	9.22401e-06	Gm44286	predicted gene, 44286 [Source:MGI Symbol;Acc:MGI:5690678]	225	162	302	273	236	33	131	190	186	71	92
ENSMUSG00000106443.1	72.7606	0.845711	0.157981	5.35324	8.63916e-08	9.35327e-06	Gm42702	predicted gene 42702 [Source:MGI Symbol;Acc:MGI:5662839]	109	84	186	110	115	17	67	78	43	38	57
ENSMUSG00000104709.1	149.44	0.537299	0.100399	5.35164	8.71585e-08	9.38206e-06	Gm42484	predicted gene 42484 [Source:MGI Symbol;Acc:MGI:5662621]	205	146	324	268	203	33	142	151	167	90	125
ENSMUSG00000104027.1	247.01	0.449653	0.0841732	5.342	9.19255e-08	9.83866e-06	Gm37211	predicted gene, 37211 [Source:MGI Symbol;Acc:MGI:5610439]	298	253	511	424	340	67	248	292	272	139	187
ENSMUSG00000107362.1	101.309	0.763306	0.142919	5.34082	9.25263e-08	9.84669e-06	Gm40309	predicted gene, 40309 [Source:MGI Symbol;Acc:MGI:5623194]	119	139	183	202	162	22	80	101	100	61	70
ENSMUSG00000109359.1	297.465	0.740937	0.138918	5.33364	9.62651e-08	1.01867e-05	Gm44797	predicted gene 44797 [Source:MGI Symbol;Acc:MGI:5753373]	315	396	625	480	534	74	296	299	267	132	223
ENSMUSG00000103209.1	291.718	0.539064	0.101385	5.317	1.05494e-07	1.11006e-05	Gm37331	predicted gene, 37331 [Source:MGI Symbol;Acc:MGI:5610559]	355	273	682	491	443	73	274	374	297	158	214
ENSMUSG00000096169.3	108.265	0.644928	0.121571	5.30495	1.12704e-07	1.1793e-05	Olfr1564	olfactory receptor 1564 [Source:MGI Symbol;Acc:MGI:3782645]	139	133	202	212	150	30	103	120	105	58	69
ENSMUSG00000106292.1	91.6679	1.08367	0.204356	5.30287	1.13996e-07	1.18619e-05	Gm43174	predicted gene 43174 [Source:MGI Symbol;Acc:MGI:5663311]	124	147	162	155	181	24	89	70	51	32	67
ENSMUSG00000106047.1	138.706	0.737984	0.139329	5.29671	1.17907e-07	1.22011e-05	Gm42942	predicted gene 42942 [Source:MGI Symbol;Acc:MGI:5663079]	171	193	251	237	241	24	114	154	140	81	101
ENSMUSG00000106603.1	64.3643	0.812726	0.153631	5.29012	1.22238e-07	1.25798e-05	Gm43509	predicted gene 43509 [Source:MGI Symbol;Acc:MGI:5663646]	88	88	138	104	107	11	59	66	50	35	52
ENSMUSG00000090565.7	51.974	0.831174	0.157241	5.28598	1.25034e-07	1.27972e-05	4930405O22Rik	RIKEN cDNA 4930405O22 gene [Source:MGI Symbol;Acc:MGI:3041158]	89	65	113	98	68	9	45	47	56	24	40
ENSMUSG00000113984.1	88.3128	0.7429	0.141137	5.26368	1.41196e-07	1.43729e-05	Gm48890	predicted gene, 48890 [Source:MGI Symbol;Acc:MGI:6098652]	116	115	206	137	138	19	98	94	82	39	57
ENSMUSG00000102232.1	84.0274	0.877921	0.16713	5.25294	1.49693e-07	1.51554e-05	Gm19035	predicted gene, 19035 [Source:MGI Symbol;Acc:MGI:5011220]	95	132	188	136	140	15	68	69	70	49	71
ENSMUSG00000113073.1	163.939	0.923321	0.175875	5.24987	1.52208e-07	1.53272e-05	Gm48261	predicted gene, 48261 [Source:MGI Symbol;Acc:MGI:6097679]	192	233	360	244	334	27	165	175	148	58	116
ENSMUSG00000105942.1	247.68	0.710605	0.135413	5.24771	1.54005e-07	1.54252e-05	Gm43175	predicted gene 43175 [Source:MGI Symbol;Acc:MGI:5663312]	284	315	475	441	437	44	243	273	260	113	195
ENSMUSG00000105454.1	95.6875	0.646508	0.123775	5.22324	1.7582e-07	1.75165e-05	Gm43830	predicted gene 43830 [Source:MGI Symbol;Acc:MGI:5663967]	124	108	231	161	137	19	82	100	113	58	66
ENSMUSG00000107097.1	47.4588	0.92587	0.177434	5.21811	1.80758e-07	1.78727e-05	Gm42584	predicted gene 42584 [Source:MGI Symbol;Acc:MGI:5662721]	80	67	89	96	62	13	30	54	45	18	30
ENSMUSG00000103937.1	98.1257	0.736666	0.14119	5.21755	1.81303e-07	1.78727e-05	Gm37186	predicted gene, 37186 [Source:MGI Symbol;Acc:MGI:5610414]	139	141	240	150	120	23	97	124	78	46	64
ENSMUSG00000109498.1	147.574	0.545014	0.104737	5.20365	1.95414e-07	1.91629e-05	Gm45222	predicted gene 45222 [Source:MGI Symbol;Acc:MGI:5753798]	205	175	290	234	190	51	118	161	145	78	119
ENSMUSG00000102250.1	407.531	0.504705	0.09709	5.19833	2.01089e-07	1.95335e-05	Gm38260	predicted gene, 38260 [Source:MGI Symbol;Acc:MGI:5611488]	485	441	736	727	625	116	391	493	400	229	300
ENSMUSG00000105485.1	152.194	0.512235	0.0985428	5.1981	2.01341e-07	1.95335e-05	Gm42447	predicted gene 42447 [Source:MGI Symbol;Acc:MGI:5662584]	232	152	327	244	202	33	130	184	172	89	126
ENSMUSG00000102326.1	62.2958	0.907661	0.174644	5.19719	2.02323e-07	1.95335e-05	Gm37788	predicted gene, 37788 [Source:MGI Symbol;Acc:MGI:5611016]	85	82	145	104	113	9	63	57	66	20	47
ENSMUSG00000073528.7	39.1122	1.07941	0.208093	5.18714	2.1355e-07	2.05117e-05	Gm10530	predicted gene 10530 [Source:MGI Symbol;Acc:MGI:3641765]	66	41	101	61	80	6	40	36	31	14	24
ENSMUSG00000109529.1	292.989	0.760033	0.146571	5.18542	2.1553e-07	2.05963e-05	Gm44801	predicted gene 44801 [Source:MGI Symbol;Acc:MGI:5753377]	342	345	681	463	535	59	324	311	240	122	236
ENSMUSG00000105332.1	272.332	0.507406	0.0979823	5.17855	2.23615e-07	2.12604e-05	Gm43316	predicted gene 43316 [Source:MGI Symbol;Acc:MGI:5663453]	358	287	559	433	415	55	263	330	288	142	249
ENSMUSG00000110895.1	102.659	0.58274	0.11267	5.17211	2.31469e-07	2.18961e-05	Gm48822	predicted gene, 48822 [Source:MGI Symbol;Acc:MGI:6098540]	161	109	233	164	131	22	98	115	107	61	77
ENSMUSG00000106110.1	125.397	0.75404	0.146063	5.16242	2.4378e-07	2.29447e-05	Gm43571	predicted gene 43571 [Source:MGI Symbol;Acc:MGI:5663708]	177	191	261	203	162	32	115	159	85	54	97
ENSMUSG00000108005.1	358.894	0.458687	0.0889935	5.15417	2.54762e-07	2.38291e-05	Gm44435	predicted gene, 44435 [Source:MGI Symbol;Acc:MGI:5690827]	437	398	740	611	485	80	380	448	425	181	276
ENSMUSG00000074415.14	1966.04	0.323555	0.0627839	5.15346	2.55721e-07	2.38291e-05	Mir100hg	Mir100 Mirlet7a-2 Mir125b-1 cluster host gene [Source:MGI Symbol;Acc:MGI:1920394]	2425	2130	3583	3182	2475	535	2178	2511	2069	1135	1648
ENSMUSG00000114626.1	40.8812	1.02275	0.198606	5.14965	2.60971e-07	2.41141e-05	Gm48266	predicted gene, 48266 [Source:MGI Symbol;Acc:MGI:6097688]	60	58	95	67	70	10	28	39	32	10	38
ENSMUSG00000052565.7	377.43	-0.431199	0.083738	-5.14938	2.61354e-07	2.41141e-05	H1f3	H1.3 linker histone, cluster member [Source:MGI Symbol;Acc:MGI:107502]	394	268	546	468	332	125	412	595	623	308	385
ENSMUSG00000106491.1	226.217	0.469578	0.0912496	5.14608	2.65985e-07	2.44211e-05	Gm42446	predicted gene 42446 [Source:MGI Symbol;Acc:MGI:5662583]	290	234	493	364	287	78	218	264	210	119	179
ENSMUSG00000107947.1	329.533	0.454967	0.0886484	5.13227	2.86269e-07	2.61552e-05	Gm44438	predicted gene, 44438 [Source:MGI Symbol;Acc:MGI:5690830]	418	365	602	570	467	74	358	388	359	184	263
ENSMUSG00000104903.1	67.3011	0.855261	0.166827	5.12665	2.94946e-07	2.68171e-05	Gm43707	predicted gene 43707 [Source:MGI Symbol;Acc:MGI:5663844]	77	89	181	111	102	19	70	62	55	26	44
ENSMUSG00000114310.1	107.626	0.924671	0.180742	5.11596	3.12146e-07	2.82439e-05	Gm48602	predicted gene, 48602 [Source:MGI Symbol;Acc:MGI:6098182]	127	174	192	191	196	22	116	109	82	43	67
ENSMUSG00000106385.1	174.595	0.544558	0.106465	5.1149	3.13915e-07	2.82675e-05	Gm42943	predicted gene 42943 [Source:MGI Symbol;Acc:MGI:5663080]	203	216	346	306	252	36	170	186	194	101	142
ENSMUSG00000104724.1	55.2265	0.837608	0.164385	5.0954	3.47997e-07	3.11865e-05	Gm43162	predicted gene 43162 [Source:MGI Symbol;Acc:MGI:5663299]	80	68	118	91	98	10	58	55	48	29	33
ENSMUSG00000110635.1	166.927	0.504013	0.0990895	5.08644	3.64844e-07	3.25406e-05	Gm45853	predicted gene 45853 [Source:MGI Symbol;Acc:MGI:5804968]	208	190	342	282	229	40	168	199	148	96	146
ENSMUSG00000056492.6	903.553	0.301633	0.0593164	5.08516	3.67316e-07	3.26058e-05	Adgrf5	adhesion G protein-coupled receptor F5 [Source:MGI Symbol;Acc:MGI:2182928]	1227	883	1663	1427	1116	247	837	1138	974	626	788
ENSMUSG00000107643.1	227.265	0.53627	0.105568	5.07986	3.77715e-07	3.33708e-05	Gm43885	predicted gene, 43885 [Source:MGI Symbol;Acc:MGI:5690277]	335	231	440	393	307	73	184	267	275	107	157
ENSMUSG00000023826.16	388.181	0.446132	0.0879327	5.07356	3.90432e-07	3.43323e-05	Prkn	parkin RBR E3 ubiquitin protein ligase [Source:MGI Symbol;Acc:MGI:1355296]	504	371	740	676	567	95	356	502	381	233	337
ENSMUSG00000109370.1	301.41	0.42629	0.0841471	5.06601	4.0625e-07	3.55229e-05	Gm44675	predicted gene 44675 [Source:MGI Symbol;Acc:MGI:5753251]	385	333	564	461	431	87	285	361	332	167	240
ENSMUSG00000114267.1	57.5025	0.974167	0.192322	5.0653	4.07764e-07	3.55229e-05	Gm48600	predicted gene, 48600 [Source:MGI Symbol;Acc:MGI:6098178]	80	75	110	90	125	10	51	49	47	32	37
ENSMUSG00000108394.1	151.103	0.612547	0.121054	5.0601	4.19038e-07	3.6336e-05	Gm45477	predicted gene 45477 [Source:MGI Symbol;Acc:MGI:5791313]	183	202	279	275	210	41	139	188	138	88	93
ENSMUSG00000112106.1	48.1349	1.05436	0.209191	5.04018	4.65092e-07	4.01437e-05	Gm47026	predicted gene, 47026 [Source:MGI Symbol;Acc:MGI:6095717]	62	64	91	91	106	6	43	45	31	27	33
ENSMUSG00000020255.8	3849.66	0.474434	0.0942864	5.03184	4.85791e-07	4.1738e-05	D10Wsu102e	DNA segment, Chr 10, Wayne State University 102, expressed [Source:MGI Symbol;Acc:MGI:106381]	4833	4307	7070	6422	5605	842	4548	4587	3850	2232	2948
ENSMUSG00000106612.1	149.295	0.602563	0.119801	5.02971	4.91219e-07	4.20116e-05	Gm43750	predicted gene 43750 [Source:MGI Symbol;Acc:MGI:5663887]	194	178	291	233	247	31	150	179	138	80	117
ENSMUSG00000106337.1	135.926	0.609986	0.121433	5.02325	5.08056e-07	4.3254e-05	Gm42478	predicted gene 42478 [Source:MGI Symbol;Acc:MGI:5662615]	174	141	272	219	235	35	123	144	133	78	104
ENSMUSG00000111131.1	61.3091	0.765355	0.152541	5.01737	5.23839e-07	4.43959e-05	9930024M15Rik	RIKEN cDNA 9930024M15 gene [Source:MGI Symbol;Acc:MGI:3026920]	86	75	140	98	101	11	51	79	53	33	42
ENSMUSG00000105936.1	41.6842	0.91675	0.182834	5.01413	5.32752e-07	4.47471e-05	Gm43544	predicted gene 43544 [Source:MGI Symbol;Acc:MGI:5663681]	65	60	85	88	51	10	25	42	43	18	30
ENSMUSG00000036181.2	789.484	-0.379085	0.0756035	-5.01412	5.3276e-07	4.47471e-05	H1f2	H1.2 linker histone, cluster member [Source:MGI Symbol;Acc:MGI:1931526]	903	536	1183	1003	686	245	931	1160	1159	649	889
ENSMUSG00000102650.1	92.4668	0.790906	0.15828	4.99688	5.82659e-07	4.83836e-05	Gm19863	predicted gene, 19863 [Source:MGI Symbol;Acc:MGI:5012048]	129	146	167	176	126	14	98	106	71	50	64
ENSMUSG00000104851.1	51.5351	0.791986	0.158499	4.99678	5.82954e-07	4.83836e-05	E030026E10Rik	RIKEN cDNA E030026E10 gene [Source:MGI Symbol;Acc:MGI:2444788]	65	63	132	90	74	12	46	52	47	30	32
ENSMUSG00000021268.17	57220.4	0.36784	0.0736195	4.9965	5.83806e-07	4.83836e-05	Meg3	maternally expressed 3 [Source:MGI Symbol;Acc:MGI:1202886]	69014	64760	104991	100396	68838	13642	59315	79023	62948	35071	44213
ENSMUSG00000108880.1	686.773	0.539633	0.108339	4.98098	6.32617e-07	5.21979e-05	Gm44560	predicted gene 44560 [Source:MGI Symbol;Acc:MGI:5753136]	780	773	1290	1330	1012	152	636	849	840	391	454
ENSMUSG00000097563.1	49.5697	0.882304	0.177487	4.97109	6.65775e-07	5.46928e-05	Gm26638	predicted gene, 26638 [Source:MGI Symbol;Acc:MGI:5477132]	63	57	112	92	94	7	49	44	44	29	33
ENSMUSG00000109562.1	197.827	0.552068	0.111104	4.96894	6.73201e-07	5.50613e-05	Gm45178	predicted gene 45178 [Source:MGI Symbol;Acc:MGI:5753754]	294	222	330	350	268	68	170	216	205	99	143
ENSMUSG00000097464.1	46.0389	0.868982	0.174986	4.96602	6.83394e-07	5.5652e-05	Gm26736	predicted gene, 26736 [Source:MGI Symbol;Acc:MGI:5477230]	54	64	108	99	63	9	46	46	40	22	29
ENSMUSG00000030161.8	9076.49	-0.203772	0.0410503	-4.96395	6.90753e-07	5.5759e-05	Gabarapl1	gamma-aminobutyric acid (GABA) A receptor-associated protein-like 1 [Source:MGI Symbol;Acc:MGI:1914980]	10320	7304	15395	11444	8631	3062	10529	13127	11893	6725	9139
ENSMUSG00000086921.1	26.6824	1.17751	0.237239	4.96337	6.92788e-07	5.5759e-05	Gm13189	predicted gene 13189 [Source:MGI Symbol;Acc:MGI:3650860]	43	30	58	48	59	5	24	21	19	10	17
ENSMUSG00000109286.1	117.58	0.820375	0.165294	4.96314	6.93639e-07	5.5759e-05	Gm44541	predicted gene 44541 [Source:MGI Symbol;Acc:MGI:5753117]	139	181	234	181	213	16	115	118	105	63	91
ENSMUSG00000113055.1	221.011	0.709733	0.143199	4.95626	7.18626e-07	5.75208e-05	Gm48700	predicted gene, 48700 [Source:MGI Symbol;Acc:MGI:6098336]	259	330	369	397	352	51	222	251	222	104	138
ENSMUSG00000105983.1	587.881	0.33703	0.0680197	4.95489	7.23725e-07	5.76824e-05	Gm42770	predicted gene 42770 [Source:MGI Symbol;Acc:MGI:5662907]	699	576	1177	967	783	144	619	718	660	379	486
ENSMUSG00000102950.1	79.4374	0.751273	0.151677	4.95311	7.30364e-07	5.79649e-05	Gm37018	predicted gene, 37018 [Source:MGI Symbol;Acc:MGI:5610246]	124	104	193	101	115	21	67	96	73	33	55
ENSMUSG00000112036.1	66.28	0.845107	0.170704	4.95071	7.39421e-07	5.84361e-05	Gm47801	predicted gene, 47801 [Source:MGI Symbol;Acc:MGI:6096979]	98	79	121	127	120	12	49	66	83	28	45
ENSMUSG00000105771.1	834.952	0.521874	0.105464	4.94835	7.48442e-07	5.8697e-05	2900064K03Rik	RIKEN cDNA 2900064K03 gene [Source:MGI Symbol;Acc:MGI:1920226]	965	958	1672	1317	1331	160	847	971	869	527	676
ENSMUSG00000106528.1	104.216	0.680394	0.137503	4.94821	7.48989e-07	5.8697e-05	Gm42841	predicted gene 42841 [Source:MGI Symbol;Acc:MGI:5662978]	107	132	222	189	167	27	98	109	98	54	75
ENSMUSG00000107364.1	44.7167	0.89353	0.180692	4.94505	7.61232e-07	5.94078e-05	Gm43051	predicted gene 43051 [Source:MGI Symbol;Acc:MGI:5663188]	69	57	97	78	77	7	46	51	36	15	33
ENSMUSG00000104235.1	140.335	0.509528	0.103375	4.92891	8.2689e-07	6.42641e-05	Gm37589	predicted gene, 37589 [Source:MGI Symbol;Acc:MGI:5610817]	182	167	299	251	169	27	144	175	133	84	117
ENSMUSG00000109332.1	68.1693	0.715002	0.145162	4.92556	8.41207e-07	6.51066e-05	Gm44742	predicted gene 44742 [Source:MGI Symbol;Acc:MGI:5753318]	84	70	148	130	110	20	59	69	68	33	47
ENSMUSG00000106469.1	126.736	0.590045	0.119826	4.92417	8.4718e-07	6.52991e-05	C030015E24Rik	RIKEN cDNA C030015E24 gene [Source:MGI Symbol;Acc:MGI:1924665]	156	141	264	231	192	27	131	158	139	63	82
ENSMUSG00000056692.13	5253.55	-0.19954	0.0405506	-4.92076	8.62092e-07	6.61762e-05	Ilrun	inflammation and lipid regulator with UBA-like and NBR1-like domains [Source:MGI Symbol;Acc:MGI:106281]	5821	4440	8925	6710	4851	1762	6321	7353	6920	3943	5171
ENSMUSG00000110079.1	46.0863	0.84332	0.171771	4.90954	9.12887e-07	6.95349e-05	Gm45292	predicted gene 45292 [Source:MGI Symbol;Acc:MGI:5791128]	67	49	101	95	64	16	34	39	43	19	35
ENSMUSG00000108621.1	760.457	0.291784	0.0594363	4.90919	9.14542e-07	6.95349e-05	Gm37494	predicted gene, 37494 [Source:MGI Symbol;Acc:MGI:5610722]	942	829	1482	1155	916	189	812	1017	844	485	620
ENSMUSG00000045813.7	796.303	0.316716	0.0645218	4.90867	9.16984e-07	6.95349e-05	Gm9801	predicted gene 9801 [Source:MGI Symbol;Acc:MGI:3647139]	978	775	1567	1289	1035	209	801	1084	897	458	674
ENSMUSG00000105530.1	340.095	0.481995	0.0982777	4.90442	9.37056e-07	7.07704e-05	Gm43829	predicted gene 43829 [Source:MGI Symbol;Acc:MGI:5663966]	451	381	735	459	498	81	321	378	412	207	250
ENSMUSG00000105137.1	108.285	0.582835	0.119348	4.88348	1.04232e-06	7.84039e-05	Gm42869	predicted gene 42869 [Source:MGI Symbol;Acc:MGI:5663006]	144	103	249	206	146	25	110	115	123	63	71
ENSMUSG00000104963.1	85.9779	0.894115	0.183144	4.88203	1.04997e-06	7.86637e-05	Gm42974	predicted gene 42974 [Source:MGI Symbol;Acc:MGI:5663111]	127	128	181	113	163	8	83	87	83	43	63
ENSMUSG00000107227.1	59.2286	0.818071	0.167986	4.86989	1.11662e-06	8.3324e-05	Gm42559	predicted gene 42559 [Source:MGI Symbol;Acc:MGI:5662696]	72	86	141	86	94	14	51	52	49	37	41
ENSMUSG00000109362.1	296.499	0.497466	0.102224	4.86642	1.1364e-06	8.44636e-05	Gm44562	predicted gene 44562 [Source:MGI Symbol;Acc:MGI:5753138]	381	303	588	531	433	57	291	369	367	178	203
ENSMUSG00000108443.1	154.165	0.540251	0.111044	4.86521	1.14336e-06	8.46445e-05	Gm44510	predicted gene 44510 [Source:MGI Symbol;Acc:MGI:5753086]	214	195	305	276	183	29	151	204	147	104	104
ENSMUSG00000104034.1	56.3701	0.86481	0.177863	4.86223	1.16068e-06	8.55889e-05	2900092N22Rik	RIKEN cDNA 2900092N22 gene [Source:MGI Symbol;Acc:MGI:1920357]	108	71	98	102	75	18	41	58	56	28	26
ENSMUSG00000104735.1	46.6607	0.977508	0.201258	4.857	1.19176e-06	8.75357e-05	C130075A20Rik	RIKEN cDNA C130075A20 gene [Source:MGI Symbol;Acc:MGI:2443940]	67	66	117	72	74	11	28	41	32	18	50
ENSMUSG00000112571.1	27.3094	1.12187	0.231105	4.85439	1.20755e-06	8.83494e-05	Gm48207	predicted gene, 48207 [Source:MGI Symbol;Acc:MGI:6097599]	38	36	64	43	55	8	21	25	18	11	15
ENSMUSG00000077772.1	29.8537	1.01427	0.209658	4.83775	1.31319e-06	9.57046e-05	Gm22373	predicted gene, 22373 [Source:MGI Symbol;Acc:MGI:5452150]	44	43	76	46	50	6	24	31	27	11	18
ENSMUSG00000105791.1	326.821	0.519916	0.107536	4.83479	1.33288e-06	9.67626e-05	Gm43341	predicted gene 43341 [Source:MGI Symbol;Acc:MGI:5663478]	424	305	675	517	545	73	339	380	337	199	240
ENSMUSG00000104257.1	96.1557	0.623071	0.128938	4.83231	1.34956e-06	9.75953e-05	Gm20172	predicted gene, 20172 [Source:MGI Symbol;Acc:MGI:5012357]	124	96	203	176	146	29	93	94	108	46	64
ENSMUSG00000102664.1	58.7184	0.776541	0.161343	4.81299	1.48686e-06	0.000107111	Gm38380	predicted gene, 38380 [Source:MGI Symbol;Acc:MGI:5611608]	81	75	133	97	97	7	61	67	53	37	34
ENSMUSG00000102397.1	168.834	0.510538	0.106178	4.80834	1.52192e-06	0.000109217	Gm37573	predicted gene, 37573 [Source:MGI Symbol;Acc:MGI:5610801]	234	158	330	298	251	40	150	220	157	108	132
ENSMUSG00000018830.10	190.134	0.480983	0.100075	4.80623	1.53802e-06	0.000109951	Myh11	myosin, heavy polypeptide 11, smooth muscle [Source:MGI Symbol;Acc:MGI:102643]	283	209	330	347	233	47	166	204	208	122	162
ENSMUSG00000103420.1	41.3881	1.1407	0.237676	4.79938	1.59157e-06	0.000113333	Gm37537	predicted gene, 37537 [Source:MGI Symbol;Acc:MGI:5610765]	56	72	105	66	73	3	27	55	27	13	36
ENSMUSG00000108455.1	84.8356	0.650606	0.135581	4.79864	1.59743e-06	0.000113333	Gm44745	predicted gene 44745 [Source:MGI Symbol;Acc:MGI:5753321]	121	92	175	157	124	21	90	104	88	32	55
ENSMUSG00000064451.1	112.551	-0.580345	0.121385	-4.78104	1.74394e-06	0.00012326	Snora23	small nucleolar RNA, H/ACA box 23 [Source:MGI Symbol;Acc:MGI:3819494]	116	71	147	122	95	51	143	159	176	75	132
ENSMUSG00000105933.1	79.4524	0.670127	0.14022	4.7791	1.76078e-06	0.000123983	Gm43260	predicted gene 43260 [Source:MGI Symbol;Acc:MGI:5663397]	116	95	172	113	121	22	82	84	64	42	56
ENSMUSG00000112576.1	79.8398	0.761958	0.159474	4.77795	1.77087e-06	0.000124226	Gm47621	predicted gene, 47621 [Source:MGI Symbol;Acc:MGI:6096684]	93	103	155	169	124	17	89	85	75	39	44
ENSMUSG00000104398.1	124.556	0.612056	0.12837	4.76791	1.86147e-06	0.000130094	Gm37964	predicted gene, 37964 [Source:MGI Symbol;Acc:MGI:5611192]	167	158	204	230	185	31	110	141	137	71	80
ENSMUSG00000102831.1	41.2019	0.849772	0.178517	4.76018	1.93424e-06	0.000134263	Gm37382	predicted gene, 37382 [Source:MGI Symbol;Acc:MGI:5610610]	52	49	88	83	69	9	33	38	42	22	27
ENSMUSG00000104919.1	75.5145	0.7183	0.150902	4.76005	1.93545e-06	0.000134263	Gm42617	predicted gene 42617 [Source:MGI Symbol;Acc:MGI:5662754]	89	109	146	133	114	19	78	75	67	39	50
ENSMUSG00000106798.1	26.8878	1.10194	0.231616	4.75762	1.95888e-06	0.000135387	Gm43275	predicted gene 43275 [Source:MGI Symbol;Acc:MGI:5663412]	33	29	63	64	49	7	21	22	20	9	20
ENSMUSG00000116809.1	808.491	0.366695	0.0771257	4.7545	1.98934e-06	0.000136658	A630036G19Rik	RIKEN cDNA A630036G19 gene [Source:MGI Symbol;Acc:MGI:2442979]	984	716	1638	1350	1149	218	793	985	888	497	677
ENSMUSG00000106596.1	114.57	0.871142	0.183234	4.75425	1.99187e-06	0.000136658	Gm42822	predicted gene 42822 [Source:MGI Symbol;Acc:MGI:5662959]	147	195	181	276	128	30	96	126	94	56	65
ENSMUSG00000085638.1	72.5598	0.826254	0.173825	4.75336	2.00063e-06	0.000136759	Gm15521	predicted gene 15521 [Source:MGI Symbol;Acc:MGI:3782968]	90	102	136	116	141	12	66	73	62	37	58
ENSMUSG00000051627.3	871.19	-0.298205	0.0627855	-4.74958	2.03839e-06	0.000138833	H1f4	H1.4 linker histone, cluster member [Source:MGI Symbol;Acc:MGI:1931527]	872	645	1362	1126	897	279	989	1366	1274	657	889
ENSMUSG00000092274.3	1074.1	0.503562	0.1061	4.74609	2.0739e-06	0.000140739	Neat1	nuclear paraspeckle assembly transcript 1 (non-protein coding) [Source:MGI Symbol;Acc:MGI:1914211]	1324	1229	2040	2086	1373	199	1182	1389	1116	679	755
ENSMUSG00000103331.1	108.608	0.849448	0.179116	4.74243	2.11166e-06	0.000142785	Gm37995	predicted gene, 37995 [Source:MGI Symbol;Acc:MGI:5611223]	112	158	227	187	194	32	102	118	104	42	51
ENSMUSG00000102331.1	275.251	0.396558	0.0836339	4.7416	2.1204e-06	0.00014286	Gm19938	predicted gene, 19938 [Source:MGI Symbol;Acc:MGI:5012123]	327	300	531	432	384	80	277	323	296	163	216
ENSMUSG00000109385.1	220.619	0.837521	0.176733	4.73891	2.14869e-06	0.00014404	Gm44518	predicted gene 44518 [Source:MGI Symbol;Acc:MGI:5753094]	252	327	458	319	425	34	224	231	213	83	181
ENSMUSG00000108173.1	51.9372	0.804868	0.169858	4.73848	2.15329e-06	0.00014404	Gm44231	predicted gene, 44231 [Source:MGI Symbol;Acc:MGI:5690623]	80	55	101	93	93	12	42	52	59	25	31
ENSMUSG00000105598.1	39.4483	0.933644	0.197124	4.73633	2.17628e-06	0.00014506	Gm43186	predicted gene 43186 [Source:MGI Symbol;Acc:MGI:5663323]	60	57	90	64	56	10	35	37	19	24	28
ENSMUSG00000109320.1	491.842	0.396022	0.0836545	4.73401	2.20123e-06	0.000146203	Gm44679	predicted gene 44679 [Source:MGI Symbol;Acc:MGI:5753255]	629	518	965	797	639	149	447	617	613	245	378
ENSMUSG00000059288.14	722.526	-0.291949	0.0616937	-4.73223	2.22065e-06	0.000146971	Cdyl	chromodomain protein, Y chromosome-like [Source:MGI Symbol;Acc:MGI:1339956]	787	585	1133	894	644	275	919	1065	974	504	694
ENSMUSG00000052707.8	2113.18	0.349554	0.0738907	4.73068	2.23766e-06	0.000147575	Tnrc6a	trinucleotide repeat containing 6a [Source:MGI Symbol;Acc:MGI:2385292]	2786	2411	3877	3397	2492	461	2244	2794	2339	1416	1673
ENSMUSG00000045284.9	1289.98	-0.232581	0.0492562	-4.72186	2.33697e-06	0.000153566	Dcaf12l1	DDB1 and CUL4 associated factor 12-like 1 [Source:MGI Symbol;Acc:MGI:2444462]	1443	1023	2062	1600	1288	430	1485	1937	1777	990	1230
ENSMUSG00000110928.1	111.875	0.658668	0.139514	4.72117	2.34489e-06	0.000153566	Gm48114	predicted gene, 48114 [Source:MGI Symbol;Acc:MGI:6097467]	137	153	270	179	140	29	124	125	83	56	83
ENSMUSG00000109600.1	35.2158	0.935243	0.198423	4.71339	2.43631e-06	0.000158981	Gm18212	predicted gene, 18212 [Source:MGI Symbol;Acc:MGI:5010397]	58	46	84	49	57	9	28	36	29	20	17
ENSMUSG00000110442.1	160	0.49943	0.105975	4.7127	2.44455e-06	0.000158981	Gm45804	predicted gene 45804 [Source:MGI Symbol;Acc:MGI:5804919]	228	166	282	294	220	43	158	203	164	80	121
ENSMUSG00000038538.17	2915.69	0.2379	0.0504927	4.71157	2.45821e-06	0.000159316	Ubn2	ubinuclein 2 [Source:MGI Symbol;Acc:MGI:2444236]	3662	3037	5231	4489	3470	823	3123	3807	3527	1773	2368
ENSMUSG00000092549.1	150.308	0.592904	0.126076	4.70277	2.56658e-06	0.000165766	Gm20491	predicted gene 20491 [Source:MGI Symbol;Acc:MGI:5141956]	178	167	327	243	246	31	139	185	127	83	136
ENSMUSG00000108920.1	288.694	0.434731	0.0925162	4.69898	2.61466e-06	0.000168291	Gm44678	predicted gene 44678 [Source:MGI Symbol;Acc:MGI:5753254]	362	312	513	482	425	74	293	327	327	160	237
ENSMUSG00000108943.1	327.521	0.420947	0.0895987	4.69813	2.62553e-06	0.000168412	Gm44559	predicted gene 44559 [Source:MGI Symbol;Acc:MGI:5753135]	388	337	653	608	433	70	322	412	397	197	253
ENSMUSG00000113557.1	71.8285	0.695996	0.148425	4.68921	2.74267e-06	0.000175325	Gm47657	predicted gene, 47657 [Source:MGI Symbol;Acc:MGI:6096742]	118	85	126	138	96	20	67	86	71	28	47
ENSMUSG00000102498.1	186.288	0.785524	0.16759	4.68719	2.76988e-06	0.000176462	Gm19445	predicted gene, 19445 [Source:MGI Symbol;Acc:MGI:5011630]	201	207	422	310	376	34	188	198	155	78	163
ENSMUSG00000102296.1	66.1517	0.677101	0.144793	4.67635	2.92027e-06	0.000185412	Gm37543	predicted gene, 37543 [Source:MGI Symbol;Acc:MGI:5610771]	81	76	144	132	93	15	60	65	75	40	41
ENSMUSG00000102670.1	32.3298	0.943681	0.201958	4.67266	2.97318e-06	0.000188134	Gm37436	predicted gene, 37436 [Source:MGI Symbol;Acc:MGI:5610664]	42	45	79	60	46	8	24	23	31	20	20
ENSMUSG00000007564.15	8927.33	-0.204507	0.0437847	-4.67074	3.00122e-06	0.000189269	Ppp2r1a	protein phosphatase 2, regulatory subunit A, alpha [Source:MGI Symbol;Acc:MGI:1926334]	10148	7213	14989	11339	8465	3087	10535	12687	11271	6750	8921
ENSMUSG00000065922.1	25.8672	5.54526	1.18935	4.66242	3.1251e-06	0.00019642	n-R5-8s1	nuclear encoded rRNA 5.8S 1 [Source:MGI Symbol;Acc:MGI:4421735]	5	124	3	131	46	0	2	3	0	1	1
ENSMUSG00000080980.1	21.5445	1.24026	0.266214	4.65887	3.17952e-06	0.000199172	1700071K01Rik	RIKEN cDNA 1700071K01 gene [Source:MGI Symbol;Acc:MGI:3588264]	27	29	45	44	50	3	17	20	14	10	12
ENSMUSG00000004207.14	27252.5	-0.148557	0.032035	-4.63733	3.52936e-06	0.000219643	Psap	prosaposin [Source:MGI Symbol;Acc:MGI:97783]	30867	23536	44976	36070	26665	8700	32488	38045	35438	20789	25884
ENSMUSG00000108102.1	123.015	0.517102	0.111509	4.63731	3.52977e-06	0.000219643	Gm44437	predicted gene, 44437 [Source:MGI Symbol;Acc:MGI:5690829]	152	131	268	220	171	21	116	136	138	86	97
ENSMUSG00000033705.17	867.093	0.265123	0.0572974	4.62713	3.70761e-06	0.000229945	Stard9	START domain containing 9 [Source:MGI Symbol;Acc:MGI:3045258]	1035	921	1671	1346	1036	229	895	1119	919	559	798
ENSMUSG00000110246.1	255.004	0.684397	0.148019	4.6237	3.76962e-06	0.000232619	C130073E24Rik	RIKEN cDNA C130073E24 gene [Source:MGI Symbol;Acc:MGI:2442759]	392	352	438	453	325	81	180	295	311	119	135
ENSMUSG00000109456.1	20.6553	1.29457	0.280005	4.62337	3.77556e-06	0.000232619	Gm44584	predicted gene 44584 [Source:MGI Symbol;Acc:MGI:5753160]	29	30	51	42	33	8	14	9	22	4	10
ENSMUSG00000079177.4	84.9891	0.583791	0.126491	4.61526	3.92608e-06	0.0002411	Fam228a	family with sequence similarity 228, member A [Source:MGI Symbol;Acc:MGI:1922105]	119	106	161	140	114	25	69	101	79	46	67
ENSMUSG00000004961.7	2796.75	-0.222891	0.0483297	-4.61189	3.99028e-06	0.000243979	Syt5	synaptotagmin V [Source:MGI Symbol;Acc:MGI:1926368]	2979	2334	4708	3521	2641	1018	3329	4048	3614	1969	2804
ENSMUSG00000103783.1	83.7864	0.571021	0.123827	4.61143	3.99902e-06	0.000243979	Gm37522	predicted gene, 37522 [Source:MGI Symbol;Acc:MGI:5610750]	111	92	193	141	111	21	83	105	80	44	60
ENSMUSG00000103132.1	32.3119	1.08028	0.234365	4.60938	4.03866e-06	0.000244691	Gm37978	predicted gene, 37978 [Source:MGI Symbol;Acc:MGI:5611206]	49	56	67	45	57	6	31	25	21	20	16
ENSMUSG00000112254.1	53.7519	0.847324	0.183833	4.60921	4.04207e-06	0.000244691	Gm47690	predicted gene, 47690 [Source:MGI Symbol;Acc:MGI:6096796]	72	60	128	102	94	6	34	57	56	24	55
ENSMUSG00000112595.1	98.0221	0.760264	0.164959	4.60881	4.04988e-06	0.000244691	Gm47340	predicted gene, 47340 [Source:MGI Symbol;Acc:MGI:6096233]	121	83	259	168	179	22	87	88	93	46	87
ENSMUSG00000102672.1	66.162	0.796825	0.173223	4.6	4.22481e-06	0.00025444	Gm37105	predicted gene, 37105 [Source:MGI Symbol;Acc:MGI:5610333]	89	96	131	105	107	16	50	82	45	28	59
ENSMUSG00000107009.1	39.1705	0.871291	0.189828	4.58991	4.43438e-06	0.000266205	6720475M21Rik	RIKEN cDNA 6720475M21 gene [Source:MGI Symbol;Acc:MGI:1925146]	47	52	104	68	60	9	29	46	42	17	21
ENSMUSG00000110411.1	282.099	0.603161	0.131517	4.58619	4.51404e-06	0.000270121	Gm45457	predicted gene 45457 [Source:MGI Symbol;Acc:MGI:5791293]	290	367	555	477	466	51	256	324	287	166	241
ENSMUSG00000104118.1	279.807	0.373501	0.0815411	4.58052	4.63819e-06	0.000276666	Gm37298	predicted gene, 37298 [Source:MGI Symbol;Acc:MGI:5610526]	345	288	592	469	334	72	298	329	270	176	253
ENSMUSG00000113456.1	58.5086	0.672285	0.147043	4.57202	4.83036e-06	0.000287215	Gm30738	predicted gene, 30738 [Source:MGI Symbol;Acc:MGI:5589897]	77	71	119	108	88	11	51	61	62	33	46
ENSMUSG00000106166.1	91.6376	0.658147	0.144057	4.56865	4.90884e-06	0.000290958	Gm43484	predicted gene 43484 [Source:MGI Symbol;Acc:MGI:5663621]	113	107	183	165	145	26	67	119	104	43	55
ENSMUSG00000104214.1	48.2707	0.754537	0.16518	4.56798	4.92445e-06	0.000290962	Gm36638	predicted gene, 36638 [Source:MGI Symbol;Acc:MGI:5595797]	74	60	97	91	72	6	36	60	44	29	39
ENSMUSG00000000948.16	2092.28	0.35222	0.0772105	4.56182	5.07119e-06	0.00029869	Gm38393	predicted gene, 38393 [Source:MGI Symbol;Acc:MGI:5613898]	2424	2007	4025	3588	2904	580	2014	2449	2532	1359	1584
ENSMUSG00000105828.1	87.5483	0.57456	0.126307	4.5489	5.39274e-06	0.000316633	Gm43048	predicted gene 43048 [Source:MGI Symbol;Acc:MGI:5663185]	106	88	200	157	128	21	84	95	96	51	62
ENSMUSG00000030766.15	360.375	0.396389	0.0872193	4.54474	5.50041e-06	0.000321946	Arhgap17	Rho GTPase activating protein 17 [Source:MGI Symbol;Acc:MGI:1917747]	435	423	728	592	444	72	351	479	367	254	297
ENSMUSG00000105827.1	155.718	-0.438764	0.0967149	-4.53667	5.71487e-06	0.00033318	H2bc18	H2B clustered histone 18 [Source:MGI Symbol;Acc:MGI:2448413]	150	121	248	190	121	54	188	263	217	115	174
ENSMUSG00000105922.1	223.792	0.595649	0.13131	4.53619	5.72793e-06	0.00033318	Gm42769	predicted gene 42769 [Source:MGI Symbol;Acc:MGI:5662906]	259	264	391	426	368	40	236	249	239	136	157
ENSMUSG00000098202.2	1214.24	0.303738	0.0669802	4.53474	5.7674e-06	0.000334438	B830012L14Rik	RIKEN cDNA B830012L14 gene [Source:MGI Symbol;Acc:MGI:2443332]	1502	1185	2261	1943	1611	344	1335	1583	1344	711	946
ENSMUSG00000105302.1	106.719	0.797429	0.175987	4.53117	5.86574e-06	0.00033909	Gm19817	predicted gene, 19817 [Source:MGI Symbol;Acc:MGI:5012002]	117	118	232	193	213	16	107	89	92	62	92
ENSMUSG00000104026.1	74.3445	0.760005	0.168075	4.52181	6.13133e-06	0.000353353	Gm37212	predicted gene, 37212 [Source:MGI Symbol;Acc:MGI:5610440]	101	93	135	144	120	18	54	85	95	37	36
ENSMUSG00000107414.1	156.436	0.490593	0.108607	4.51714	6.26812e-06	0.000360129	6330419E04Rik	RIKEN cDNA 6330419E04 gene [Source:MGI Symbol;Acc:MGI:1918013]	218	173	269	272	224	39	146	205	170	85	113
ENSMUSG00000086331.1	33.1526	1.1847	0.262746	4.5089	6.51646e-06	0.000373252	Gm16310	predicted gene 16310 [Source:MGI Symbol;Acc:MGI:3826522]	54	50	101	39	50	10	31	24	12	17	18
ENSMUSG00000082823.3	124.883	0.51559	0.114536	4.50155	6.74601e-06	0.000385222	Gm15828	predicted gene 15828 [Source:MGI Symbol;Acc:MGI:3802124]	173	145	287	193	154	28	145	141	137	63	90
ENSMUSG00000115783.1	10147.7	-0.386413	0.0859802	-4.49421	6.98288e-06	0.000397536	Bc1	brain cytoplasmic RNA 1 [Source:MGI Symbol;Acc:MGI:104905]	10678	7150	16568	12142	8912	3198	11382	13925	14458	8122	13223
ENSMUSG00000110159.1	88.6276	0.579739	0.129055	4.4922	7.04907e-06	0.000400088	Gm45501	predicted gene 45501 [Source:MGI Symbol;Acc:MGI:5791337]	138	108	173	154	108	17	95	105	81	59	58
ENSMUSG00000102841.1	82.5411	0.684255	0.152429	4.48901	7.15565e-06	0.00040491	Gm38036	predicted gene, 38036 [Source:MGI Symbol;Acc:MGI:5611264]	92	110	175	149	133	12	84	103	83	40	60
ENSMUSG00000117448.1	71.1838	0.627886	0.139972	4.48579	7.26448e-06	0.000409831	Gm50055	predicted gene, 50055 [Source:MGI Symbol;Acc:MGI:6275370]	87	84	168	118	105	12	59	83	69	49	56
ENSMUSG00000103345.1	111.152	0.786272	0.175511	4.4799	7.46772e-06	0.000420031	Gm10723	predicted gene 10723 [Source:MGI Symbol;Acc:MGI:3641783]	119	145	246	197	195	22	134	100	87	45	92
ENSMUSG00000106404.1	145.096	0.533855	0.119186	4.47918	7.49312e-06	0.000420198	Gm42919	predicted gene 42919 [Source:MGI Symbol;Acc:MGI:5663056]	168	143	293	256	236	39	141	175	145	78	107
ENSMUSG00000111652.1	101.986	0.578057	0.12917	4.47515	7.63582e-06	0.000426922	Gm48726	predicted gene, 48726 [Source:MGI Symbol;Acc:MGI:6098384]	137	109	208	170	158	24	117	107	96	47	85
ENSMUSG00000105803.1	90.4629	0.665085	0.148656	4.47398	7.67782e-06	0.000427993	Gm43526	predicted gene 43526 [Source:MGI Symbol;Acc:MGI:5663663]	112	127	167	168	128	23	84	112	102	37	54
ENSMUSG00000112248.1	77.668	0.588485	0.131794	4.4652	7.99932e-06	0.000443661	Gm47910	predicted gene, 47910 [Source:MGI Symbol;Acc:MGI:6097155]	111	82	159	131	106	26	63	95	77	44	47
ENSMUSG00000103161.1	174.128	0.482522	0.108084	4.46431	8.03256e-06	0.000443661	Gm38148	predicted gene, 38148 [Source:MGI Symbol;Acc:MGI:5611376]	239	174	324	279	272	44	179	215	176	89	141
ENSMUSG00000106063.1	20.8189	1.15954	0.25975	4.46406	8.04219e-06	0.000443661	C030032O16Rik	RIKEN cDNA C030032O16 gene [Source:MGI Symbol;Acc:MGI:1924718]	38	25	40	43	39	4	11	18	20	6	17
ENSMUSG00000115471.1	648.601	0.369217	0.0827145	4.46375	8.05365e-06	0.000443661	C230086J09Rik	RIKEN cDNA C230086J09 gene [Source:MGI Symbol;Acc:MGI:2443423]	764	596	1272	1151	894	182	654	762	758	405	483
ENSMUSG00000065037.1	226385	-0.360544	0.0808409	-4.45992	8.19901e-06	0.000450345	Rn7sk	RNA, 7SK, nuclear [Source:MGI Symbol;Acc:MGI:103186]	248349	172485	361580	265881	194409	95298	263274	331390	311761	155045	232652
ENSMUSG00000104262.1	38.1629	0.931345	0.209019	4.45579	8.35848e-06	0.000457761	Gm37747	predicted gene, 37747 [Source:MGI Symbol;Acc:MGI:5610975]	50	59	72	59	73	8	32	32	38	19	23
ENSMUSG00000104625.1	106.461	0.514126	0.115536	4.44993	8.58981e-06	0.000469059	Gm42448	predicted gene 42448 [Source:MGI Symbol;Acc:MGI:5662585]	138	104	238	175	149	31	91	128	121	60	74
ENSMUSG00000103614.1	43.7808	1.06716	0.23999	4.44668	8.72083e-06	0.000474829	Gm37949	predicted gene, 37949 [Source:MGI Symbol;Acc:MGI:5611177]	51	65	74	93	93	7	35	60	31	14	26
ENSMUSG00000024843.15	1640.39	0.221522	0.0498374	4.44491	8.79306e-06	0.000477374	Chka	choline kinase alpha [Source:MGI Symbol;Acc:MGI:107760]	2100	1708	3130	2479	1807	412	1754	2147	1835	1095	1499
ENSMUSG00000102808.1	19.3301	1.18209	0.266324	4.43854	9.05721e-06	0.000490293	5430420F09Rik	RIKEN cDNA 5430420F09 gene [Source:MGI Symbol;Acc:MGI:1921741]	28	31	48	38	29	3	19	12	11	8	16
ENSMUSG00000060678.5	1097.92	-0.370622	0.0835797	-4.43436	9.23475e-06	0.000498464	H4c3	H4 clustered histone 3 [Source:MGI Symbol;Acc:MGI:2448421]	1185	959	1763	1228	839	363	1366	1620	1383	857	1324
ENSMUSG00000104436.1	51.0005	0.717478	0.161886	4.432	9.3364e-06	0.000502502	Gm37423	predicted gene, 37423 [Source:MGI Symbol;Acc:MGI:5610651]	70	56	111	95	74	16	48	64	44	20	31
ENSMUSG00000104315.1	131.736	0.458847	0.103777	4.42148	9.80256e-06	0.00052608	Gm37906	predicted gene, 37906 [Source:MGI Symbol;Acc:MGI:5611134]	165	139	292	233	159	33	125	176	135	74	104
ENSMUSG00000115073.1	46.5831	0.838163	0.189643	4.41968	9.88471e-06	0.000528973	Gm49283	predicted gene, 49283 [Source:MGI Symbol;Acc:MGI:6118769]	51	52	99	98	86	10	47	43	46	22	28
ENSMUSG00000103747.1	34.154	1.10272	0.249585	4.4182	9.95265e-06	0.000531091	Gm38236	predicted gene, 38236 [Source:MGI Symbol;Acc:MGI:5611464]	35	63	79	52	64	7	34	23	23	14	24
ENSMUSG00000115955.1	45.3062	0.815773	0.184764	4.41521	1.00912e-05	0.000536954	9530056E24Rik	RIKEN cDNA 9530056E24 gene [Source:MGI Symbol;Acc:MGI:2441750]	57	54	116	74	73	12	33	45	45	14	42
ENSMUSG00000107115.1	43.5663	0.769341	0.174419	4.41087	1.02957e-05	0.00054526	Gm43052	predicted gene 43052 [Source:MGI Symbol;Acc:MGI:5663189]	72	50	87	78	68	8	45	52	36	19	31
ENSMUSG00000104362.1	379.051	0.317455	0.0719745	4.41066	1.03055e-05	0.00054526	Gm37928	predicted gene, 37928 [Source:MGI Symbol;Acc:MGI:5611156]	488	384	693	597	490	113	403	478	410	233	288
ENSMUSG00000104343.1	94.04	0.7149	0.162312	4.40447	1.06042e-05	0.000559483	5730408A14Rik	RIKEN cDNA 5730408A14 gene [Source:MGI Symbol;Acc:MGI:1917766]	103	111	177	169	182	19	79	106	96	45	75
ENSMUSG00000034892.8	2853.9	-0.260493	0.0592796	-4.39431	1.11126e-05	0.00058466	Rps29	ribosomal protein S29 [Source:MGI Symbol;Acc:MGI:107681]	3374	2291	4317	3696	2520	1026	3208	4254	3907	2110	2848
ENSMUSG00000026072.12	94.373	0.589388	0.134253	4.39014	1.13277e-05	0.000593343	Il1r1	interleukin 1 receptor, type I [Source:MGI Symbol;Acc:MGI:96545]	161	97	214	126	123	28	80	96	96	56	71
ENSMUSG00000001056.3	391.409	-0.347904	0.0792514	-4.38989	1.1341e-05	0.000593343	Nhp2	NHP2 ribonucleoprotein [Source:MGI Symbol;Acc:MGI:1098547]	409	307	652	418	359	146	478	565	500	292	444
ENSMUSG00000102415.1	72.0654	0.706332	0.161145	4.3832	1.16948e-05	0.00061015	A430110C17Rik	RIKEN cDNA A430110C17 gene [Source:MGI Symbol;Acc:MGI:2444994]	79	92	138	131	128	15	61	78	74	34	59
ENSMUSG00000113680.1	110.297	0.878285	0.200425	4.38212	1.17533e-05	0.000611495	Gm47405	predicted gene, 47405 [Source:MGI Symbol;Acc:MGI:6096336]	137	144	263	120	237	27	70	119	112	46	80
ENSMUSG00000103427.1	365.571	0.405833	0.0926747	4.37911	1.19165e-05	0.000618083	Gm37534	predicted gene, 37534 [Source:MGI Symbol;Acc:MGI:5610762]	402	376	835	560	503	104	365	426	380	206	317
ENSMUSG00000078528.2	29.585	0.932973	0.213077	4.37857	1.19459e-05	0.000618083	Gm17068	predicted gene 17068 [Source:MGI Symbol;Acc:MGI:4937895]	45	39	69	44	49	8	27	24	22	12	23
ENSMUSG00000029053.16	5312.57	-0.19489	0.0445161	-4.37796	1.19796e-05	0.000618119	Prkcz	protein kinase C, zeta [Source:MGI Symbol;Acc:MGI:97602]	5883	4351	9181	6991	4878	1734	6110	7616	6889	3959	5559
ENSMUSG00000102594.1	152.985	1.11474	0.254826	4.37453	1.21692e-05	0.000626178	Gm38381	predicted gene, 38381 [Source:MGI Symbol;Acc:MGI:5611609]	157	261	266	274	339	25	139	154	123	69	75
ENSMUSG00000106757.1	34.5388	0.886984	0.202933	4.37082	1.23781e-05	0.000634638	Gm43482	predicted gene 43482 [Source:MGI Symbol;Acc:MGI:5663619]	45	46	73	68	61	3	34	40	27	21	21
ENSMUSG00000018451.7	3631.24	-0.248401	0.056837	-4.37041	1.24014e-05	0.000634638	6330403K07Rik	RIKEN cDNA 6330403K07 gene [Source:MGI Symbol;Acc:MGI:1918001]	4146	2850	6141	4364	3360	1321	4142	5424	4849	2630	3610
ENSMUSG00000105818.1	121.856	0.520883	0.119293	4.36642	1.26301e-05	0.000644583	Gm43256	predicted gene 43256 [Source:MGI Symbol;Acc:MGI:5663393]	148	121	258	229	167	36	134	133	129	56	89
ENSMUSG00000104149.1	66.7351	0.846786	0.194003	4.36482	1.27228e-05	0.000647551	Gm37138	predicted gene, 37138 [Source:MGI Symbol;Acc:MGI:5610366]	73	93	147	90	133	20	56	70	61	28	38
ENSMUSG00000105179.1	53.0792	0.926802	0.212594	4.35949	1.30366e-05	0.00066172	Gm42866	predicted gene 42866 [Source:MGI Symbol;Acc:MGI:5663003]	72	90	103	108	71	7	62	56	28	31	33
ENSMUSG00000104449.1	32.0271	0.878706	0.201686	4.35681	1.31974e-05	0.000668071	Gm37255	predicted gene, 37255 [Source:MGI Symbol;Acc:MGI:5610483]	48	40	85	49	44	10	24	28	33	14	20
ENSMUSG00000106356.1	39.714	0.886802	0.203593	4.35575	1.3261e-05	0.000669482	Gm42438	predicted gene 42438 [Source:MGI Symbol;Acc:MGI:5662575]	42	46	88	74	81	9	31	43	35	18	27
ENSMUSG00000105974.1	310.831	0.541617	0.124443	4.35235	1.34687e-05	0.000678144	Gm43318	predicted gene 43318 [Source:MGI Symbol;Acc:MGI:5663455]	360	381	607	450	523	67	318	365	355	156	239
ENSMUSG00000081264.1	52.4043	0.777852	0.178745	4.35176	1.35052e-05	0.000678157	Gm14021	predicted gene 14021 [Source:MGI Symbol;Acc:MGI:3651447]	78	58	112	90	79	19	37	50	46	15	50
ENSMUSG00000038900.17	2538.02	-0.33347	0.0767027	-4.34757	1.37657e-05	0.000689391	Rpl12	ribosomal protein L12 [Source:MGI Symbol;Acc:MGI:98002]	2798	1890	4338	2886	2232	974	2996	3685	3438	1728	2836
ENSMUSG00000103138.1	103.216	0.551804	0.126944	4.34682	1.38126e-05	0.000689417	Gm2238	predicted gene 2238 [Source:MGI Symbol;Acc:MGI:3780408]	156	130	175	177	132	28	85	117	120	52	80
ENSMUSG00000108214.1	17.4429	1.35056	0.310732	4.34639	1.38399e-05	0.000689417	Gm43982	predicted gene, 43982 [Source:MGI Symbol;Acc:MGI:5690374]	31	25	32	26	41	4	12	14	11	10	5
ENSMUSG00000116298.1	98.7978	0.608957	0.140234	4.34242	1.40923e-05	0.00070013	4833412C15Rik	RIKEN cDNA 4833412C15 gene [Source:MGI Symbol;Acc:MGI:1921863]	120	131	198	148	157	20	89	95	97	60	90
ENSMUSG00000103749.1	238.743	0.482937	0.111402	4.33509	1.45701e-05	0.0007186	Pcdhgb5	protocadherin gamma subfamily B, 5 [Source:MGI Symbol;Acc:MGI:1935196]	346	301	399	423	281	55	200	290	275	167	166
ENSMUSG00000031532.7	4030.12	-0.254421	0.0586917	-4.33487	1.45849e-05	0.0007186	NA	NA	4609	3161	6785	4792	3743	1421	4594	5859	5182	2963	4382
ENSMUSG00000023764.18	479.726	0.285062	0.065763	4.33468	1.45974e-05	0.0007186	Sfi1	Sfi1 homolog, spindle assembly associated (yeast) [Source:MGI Symbol;Acc:MGI:1926137]	611	482	952	792	523	143	526	594	533	298	375
ENSMUSG00000112944.1	43.9421	0.741648	0.171108	4.33437	1.46175e-05	0.0007186	Gm48885	predicted gene, 48885 [Source:MGI Symbol;Acc:MGI:6098643]	73	54	92	67	65	10	41	41	47	21	31
ENSMUSG00000032525.15	4712.81	0.323469	0.0746389	4.33379	1.46564e-05	0.000718624	Nktr	natural killer tumor recognition sequence [Source:MGI Symbol;Acc:MGI:97346]	5622	5055	8616	7700	6105	1050	5005	6208	5555	2954	3948
ENSMUSG00000102940.1	172.093	0.612662	0.141509	4.3295	1.49451e-05	0.000730868	Gm37551	predicted gene, 37551 [Source:MGI Symbol;Acc:MGI:5610779]	182	223	389	230	291	44	145	178	180	102	130
ENSMUSG00000111491.1	74.4181	0.595836	0.137793	4.32412	1.53142e-05	0.000746061	Gm47503	predicted gene, 47503 [Source:MGI Symbol;Acc:MGI:6096488]	103	87	179	109	102	18	66	89	85	33	57
ENSMUSG00000084087.1	16.643	1.26113	0.291671	4.32381	1.53355e-05	0.000746061	Gm13650	predicted gene 13650 [Source:MGI Symbol;Acc:MGI:3649525]	22	26	50	26	33	1	15	15	12	6	11
ENSMUSG00000108983.1	93.4485	0.55395	0.128365	4.31543	1.5929e-05	0.000772648	Gm44926	predicted gene 44926 [Source:MGI Symbol;Acc:MGI:5753502]	125	89	181	179	138	24	101	104	87	52	69
ENSMUSG00000108522.1	37.4828	0.876237	0.203071	4.31494	1.59645e-05	0.000772648	Gm44664	predicted gene 44664 [Source:MGI Symbol;Acc:MGI:5753240]	49	59	74	67	60	8	38	43	35	12	21
ENSMUSG00000109353.1	202.032	0.520234	0.120653	4.31182	1.61918e-05	0.00078163	Gm45183	predicted gene 45183 [Source:MGI Symbol;Acc:MGI:5753759]	254	206	382	379	298	54	218	205	242	88	158
ENSMUSG00000108035.1	92.3337	0.680478	0.157924	4.3089	1.64067e-05	0.000789968	Gm44021	predicted gene, 44021 [Source:MGI Symbol;Acc:MGI:5690413]	103	118	183	193	136	16	113	94	85	51	61
ENSMUSG00000053093.16	323.11	-0.31184	0.0723996	-4.3072	1.65331e-05	0.000793714	Myh7	myosin, heavy polypeptide 7, cardiac muscle, beta [Source:MGI Symbol;Acc:MGI:2155600]	327	250	506	395	326	99	382	476	454	279	325
ENSMUSG00000109095.1	143.936	0.736977	0.171123	4.30672	1.65693e-05	0.000793714	Gm44799	predicted gene 44799 [Source:MGI Symbol;Acc:MGI:5753375]	147	194	306	222	270	30	166	138	140	62	102
ENSMUSG00000102673.1	80.698	0.611596	0.142037	4.30588	1.6632e-05	0.000794686	Gm37437	predicted gene, 37437 [Source:MGI Symbol;Acc:MGI:5610665]	110	92	142	167	110	21	67	91	97	41	54
ENSMUSG00000087531.7	100.961	0.76136	0.176897	4.30398	1.67757e-05	0.000799513	Gm15606	predicted gene 15606 [Source:MGI Symbol;Acc:MGI:3783053]	110	128	254	145	179	25	106	109	83	34	82
ENSMUSG00000110405.1	18.7507	1.15181	0.267819	4.30069	1.70267e-05	0.000809416	Gm45534	predicted gene 45534 [Source:MGI Symbol;Acc:MGI:5791370]	26	29	41	32	34	5	12	17	11	9	12
ENSMUSG00000104871.1	166.166	0.548718	0.127676	4.29773	1.72556e-05	0.00081822	Gm42639	predicted gene 42639 [Source:MGI Symbol;Acc:MGI:5662776]	172	175	364	289	273	35	143	195	176	96	145
ENSMUSG00000088789.1	843.94	-0.37471	0.0873596	-4.28928	1.79254e-05	0.000847833	Scarna13	small Cajal body-specific RNA 1 [Source:MGI Symbol;Acc:MGI:4360027]	933	633	1385	977	675	349	959	1180	1134	609	961
ENSMUSG00000108802.1	93.9543	0.550915	0.128579	4.28464	1.83034e-05	0.000863533	Gm44769	predicted gene 44769 [Source:MGI Symbol;Acc:MGI:5753345]	118	108	188	164	136	19	92	111	86	71	62
ENSMUSG00000101778.1	86.0682	0.627307	0.146674	4.27689	1.89526e-05	0.000891914	Gm29488	predicted gene 29488 [Source:MGI Symbol;Acc:MGI:5580194]	123	98	230	107	116	24	71	97	85	49	62
ENSMUSG00000106676.1	53.8069	0.6692	0.156496	4.27615	1.90157e-05	0.000892643	Gm42895	predicted gene 42895 [Source:MGI Symbol;Acc:MGI:5663032]	70	67	106	105	71	16	54	58	48	24	38
ENSMUSG00000038368.16	1748.35	0.190458	0.0445728	4.27297	1.92884e-05	0.000903179	Focad	focadhesin [Source:MGI Symbol;Acc:MGI:2676921]	2123	1672	3209	2792	2039	484	1880	2323	2063	1138	1498
ENSMUSG00000107877.2	367.032	0.42125	0.0986092	4.27192	1.93798e-05	0.000905196	Gm43951	predicted gene, 43951 [Source:MGI Symbol;Acc:MGI:5690343]	468	446	638	642	465	73	406	478	376	231	287
ENSMUSG00000093858.1	60.8759	0.624956	0.146344	4.27046	1.95066e-05	0.000908853	Gm19967	predicted gene, 19967 [Source:MGI Symbol;Acc:MGI:5012152]	77	72	136	97	91	14	60	61	56	35	50
ENSMUSG00000106212.1	32.4467	0.860141	0.20158	4.267	1.98118e-05	0.00092078	Gm43112	predicted gene 43112 [Source:MGI Symbol;Acc:MGI:5663249]	41	38	78	63	54	5	34	33	23	19	22
ENSMUSG00000003429.11	1578.55	-0.295085	0.0691729	-4.26591	1.99086e-05	0.000922744	Rps11	ribosomal protein S11 [Source:MGI Symbol;Acc:MGI:1351329]	1829	1183	2700	1840	1382	558	1833	2336	2189	1122	1701
ENSMUSG00000105711.1	45.1258	0.828216	0.19417	4.26542	1.99526e-05	0.000922744	Gm42598	predicted gene 42598 [Source:MGI Symbol;Acc:MGI:5662735]	56	51	92	82	89	9	29	46	48	20	39
ENSMUSG00000108597.1	119.901	0.48363	0.113419	4.26409	2.00718e-05	0.000923759	Gm44708	predicted gene 44708 [Source:MGI Symbol;Acc:MGI:5753284]	167	114	226	212	175	27	111	134	134	82	90
ENSMUSG00000115505.1	86.1099	0.623323	0.14618	4.26408	2.00731e-05	0.000923759	Gm9247	predicted gene 9247 [Source:MGI Symbol;Acc:MGI:3648323]	117	92	154	197	116	16	83	105	80	46	71
ENSMUSG00000106940.1	104.056	0.544238	0.127805	4.25836	2.05933e-05	0.000945372	Gm42930	predicted gene 42930 [Source:MGI Symbol;Acc:MGI:5663067]	160	124	230	160	108	35	84	129	93	56	81
ENSMUSG00000108940.1	47.3329	0.841481	0.197719	4.25595	2.0816e-05	0.000953259	Gm45719	predicted gene 45719 [Source:MGI Symbol;Acc:MGI:5804834]	49	71	89	92	83	10	48	43	46	22	29
ENSMUSG00000104020.1	28.3817	0.885501	0.208355	4.24996	2.13809e-05	0.000976744	Gm37215	predicted gene, 37215 [Source:MGI Symbol;Acc:MGI:5610443]	39	34	59	60	46	6	23	31	26	14	17
ENSMUSG00000079523.8	1413.95	-0.282617	0.0665179	-4.24873	2.14982e-05	0.00097971	Tmsb10	thymosin, beta 10 [Source:MGI Symbol;Acc:MGI:109146]	1605	1130	2285	1524	1397	498	1625	2147	1845	1041	1513
ENSMUSG00000061650.6	572.153	-0.271895	0.0640166	-4.24726	2.164e-05	0.000983778	Med9	mediator complex subunit 9 [Source:MGI Symbol;Acc:MGI:2183151]	645	487	941	669	496	193	671	829	769	450	590
ENSMUSG00000102321.1	76.1884	0.58624	0.13809	4.24535	2.1825e-05	0.000989786	Gm37792	predicted gene, 37792 [Source:MGI Symbol;Acc:MGI:5611020]	100	88	174	110	104	27	67	76	80	39	53
ENSMUSG00000003814.8	6703.93	-0.200313	0.0472219	-4.24196	2.21573e-05	0.00100243	Calr	calreticulin [Source:MGI Symbol;Acc:MGI:88252]	7425	5506	11383	8307	6566	2305	7673	9203	9312	5048	6499
ENSMUSG00000105846.1	43.2886	0.717848	0.169266	4.24095	2.22577e-05	0.00100455	Gm43258	predicted gene 43258 [Source:MGI Symbol;Acc:MGI:5663395]	68	50	91	86	57	8	40	49	46	17	35
ENSMUSG00000105571.1	105.099	0.613761	0.144827	4.23789	2.25635e-05	0.0010159	Gm43662	predicted gene 43662 [Source:MGI Symbol;Acc:MGI:5663799]	128	114	190	203	177	22	82	135	122	56	75
ENSMUSG00000104929.1	276.569	0.400957	0.0947528	4.23161	2.3202e-05	0.00104214	Gm42766	predicted gene 42766 [Source:MGI Symbol;Acc:MGI:5662903]	317	277	570	447	401	69	298	297	305	176	225
ENSMUSG00000108317.1	37.3267	0.801078	0.189397	4.22963	2.34073e-05	0.00104698	Gm44663	predicted gene 44663 [Source:MGI Symbol;Acc:MGI:5753239]	60	38	83	65	54	11	28	29	31	26	27
ENSMUSG00000105940.1	189.197	0.456633	0.107972	4.22919	2.34536e-05	0.00104698	Gm42635	predicted gene 42635 [Source:MGI Symbol;Acc:MGI:5662772]	255	172	346	331	291	45	190	205	212	115	155
ENSMUSG00000109879.1	29.2076	1.03031	0.243633	4.22896	2.34773e-05	0.00104698	Gm10997	predicted gene 10997 [Source:MGI Symbol;Acc:MGI:3779213]	43	52	52	57	46	3	17	40	23	17	16
ENSMUSG00000111264.1	88.5827	0.638712	0.151294	4.22165	2.42524e-05	0.00107897	E030022I16Rik	RIKEN cDNA E030022I16 gene [Source:MGI Symbol;Acc:MGI:2444690]	97	129	166	155	126	25	65	96	94	56	57
ENSMUSG00000103539.1	16.9146	1.34999	0.319933	4.21959	2.44752e-05	0.00108631	Gm37834	predicted gene, 37834 [Source:MGI Symbol;Acc:MGI:5611062]	16	27	41	36	40	0	14	14	10	11	9
ENSMUSG00000113993.1	32.5543	0.973842	0.231068	4.21453	2.50298e-05	0.00110829	Gm47659	predicted gene, 47659 [Source:MGI Symbol;Acc:MGI:6096746]	31	52	82	60	52	7	24	25	36	20	15
ENSMUSG00000028953.10	1726.69	-0.213934	0.0507846	-4.21258	2.52466e-05	0.00111526	Abcf2	ATP-binding cassette, sub-family F (GCN20), member 2 [Source:MGI Symbol;Acc:MGI:1351657]	1920	1392	2831	2176	1678	633	2014	2423	2276	1225	1740
ENSMUSG00000107483.1	41.5609	0.752595	0.178725	4.2109	2.54352e-05	0.00112094	Gm44288	predicted gene, 44288 [Source:MGI Symbol;Acc:MGI:5690680]	62	58	77	72	62	9	38	49	40	21	24
ENSMUSG00000098973.1	5939.98	3.72201	0.885736	4.20216	2.64378e-05	0.00116129	Mir6236	microRNA 6236 [Source:MGI Symbol;Acc:MGI:5530929]	770	29244	1376	21168	12095	133	1446	1271	742	1304	315
ENSMUSG00000024387.13	1168.75	-0.237797	0.0566	-4.20136	2.65313e-05	0.00116129	Csnk2b	casein kinase 2, beta polypeptide [Source:MGI Symbol;Acc:MGI:88548]	1221	886	2049	1460	1157	392	1367	1769	1506	867	1214
ENSMUSG00000027176.8	559.485	0.287209	0.0683617	4.20132	2.65366e-05	0.00116129	Cstf3	cleavage stimulation factor, 3' pre-RNA, subunit 3 [Source:MGI Symbol;Acc:MGI:1351825]	666	607	1054	892	693	133	572	768	646	359	460
ENSMUSG00000108993.1	402.755	0.519294	0.123774	4.1955	2.72271e-05	0.00118873	Gm44846	predicted gene 44846 [Source:MGI Symbol;Acc:MGI:5753422]	573	440	721	770	517	101	352	576	512	179	261
ENSMUSG00000108474.1	59.1979	0.775444	0.184866	4.19462	2.73326e-05	0.00119056	Gm44895	predicted gene 44895 [Source:MGI Symbol;Acc:MGI:5753471]	66	88	133	87	104	10	63	66	51	26	44
ENSMUSG00000109045.1	55.2755	0.656747	0.156671	4.19189	2.76646e-05	0.00120222	Gm45084	predicted gene 45084 [Source:MGI Symbol;Acc:MGI:5753660]	78	52	121	109	83	12	50	66	63	23	41
ENSMUSG00000114605.1	53.8567	0.728462	0.173916	4.18858	2.80699e-05	0.00121321	C130051F05Rik	RIKEN cDNA C130051F05 gene [Source:MGI Symbol;Acc:MGI:2443856]	67	62	105	93	89	20	45	42	49	27	40
ENSMUSG00000020715.9	304.996	0.325537	0.0777252	4.18831	2.81041e-05	0.00121321	Ern1	endoplasmic reticulum (ER) to nucleus signalling 1 [Source:MGI Symbol;Acc:MGI:1930134]	397	349	606	453	347	83	342	362	335	184	247
ENSMUSG00000058385.8	182.783	-0.400618	0.0956529	-4.18825	2.81117e-05	0.00121321	H2bc8	H2B clustered histone 8 [Source:MGI Symbol;Acc:MGI:2448386]	190	135	280	197	166	79	236	276	226	136	184
ENSMUSG00000106229.1	109.58	0.541822	0.129511	4.18361	2.86916e-05	0.00123539	Gm19409	predicted gene, 19409 [Source:MGI Symbol;Acc:MGI:5011594]	170	134	214	159	141	28	103	137	82	71	88
ENSMUSG00000103889.1	104.338	0.487391	0.116622	4.17922	2.92505e-05	0.00125657	Gm37011	predicted gene, 37011 [Source:MGI Symbol;Acc:MGI:5610239]	142	120	184	175	140	31	94	113	106	67	79
ENSMUSG00000083744.1	75.6467	0.543926	0.130226	4.17677	2.95684e-05	0.00126731	Gm14824	predicted gene 14824 [Source:MGI Symbol;Acc:MGI:3802065]	105	96	146	121	97	21	65	82	81	43	59
ENSMUSG00000107286.1	94.4276	0.613331	0.146889	4.17548	2.97355e-05	0.00127113	Gm43788	predicted gene 43788 [Source:MGI Symbol;Acc:MGI:5663925]	116	111	193	148	162	18	95	112	83	45	87
ENSMUSG00000108500.1	36.372	0.869636	0.208307	4.17477	2.98283e-05	0.00127113	Gm45033	predicted gene 45033 [Source:MGI Symbol;Acc:MGI:5753609]	54	52	99	62	35	11	20	32	34	21	27
ENSMUSG00000104369.1	73.0983	0.679342	0.16275	4.17416	2.99094e-05	0.00127113	Gm38082	predicted gene, 38082 [Source:MGI Symbol;Acc:MGI:5611310]	98	93	116	142	115	18	74	87	56	36	54
ENSMUSG00000113250.1	48.476	0.75512	0.18091	4.17401	2.99288e-05	0.00127113	Gm48585	predicted gene, 48585 [Source:MGI Symbol;Acc:MGI:6098155]	84	56	90	96	68	9	38	64	58	23	25
ENSMUSG00000105584.1	23.8012	1.10979	0.266098	4.17062	3.03768e-05	0.00128723	Gm42588	predicted gene 42588 [Source:MGI Symbol;Acc:MGI:5662725]	43	30	39	51	39	8	22	25	11	10	9
ENSMUSG00000111918.1	208.58	0.492243	0.118055	4.1696	3.05138e-05	0.00129012	Gm47624	predicted gene, 47624 [Source:MGI Symbol;Acc:MGI:6096690]	309	242	346	362	285	40	243	263	216	108	162
ENSMUSG00000110894.1	45.4455	0.813844	0.195218	4.1689	3.0607e-05	0.00129115	Gm48335	predicted gene, 48335 [Source:MGI Symbol;Acc:MGI:6097794]	55	60	106	70	83	7	36	51	35	21	45
ENSMUSG00000039001.12	2084.11	-0.386981	0.0928381	-4.16835	3.06814e-05	0.00129138	Rps21	ribosomal protein S21 [Source:MGI Symbol;Acc:MGI:1913731]	2407	1537	3460	2415	1573	740	2454	3186	2653	1497	2615
ENSMUSG00000059474.13	954.338	0.322755	0.0774606	4.1667	3.09041e-05	0.00129783	Mbtd1	mbt domain containing 1 [Source:MGI Symbol;Acc:MGI:2143977]	1173	1060	1606	1660	1155	283	992	1132	1065	626	709
ENSMUSG00000028029.11	675.132	-0.284938	0.0684852	-4.16057	3.17448e-05	0.00133016	Aimp1	aminoacyl tRNA synthetase complex-interacting multifunctional protein 1 [Source:MGI Symbol;Acc:MGI:102774]	768	513	1099	810	616	244	740	964	915	511	743
ENSMUSG00000105700.1	606.452	0.470295	0.113153	4.15627	3.23488e-05	0.00135244	Gm42772	predicted gene 42772 [Source:MGI Symbol;Acc:MGI:5662909]	651	613	1314	956	967	166	646	594	609	350	520
ENSMUSG00000103945.1	38.1276	0.758495	0.18256	4.15477	3.2561e-05	0.00135828	Gm38228	predicted gene, 38228 [Source:MGI Symbol;Acc:MGI:5611456]	54	48	84	62	56	11	38	33	39	18	23
ENSMUSG00000109051.1	25.1442	0.999236	0.240554	4.1539	3.26859e-05	0.00136046	Gm44913	predicted gene 44913 [Source:MGI Symbol;Acc:MGI:5753489]	27	39	66	44	41	5	27	22	18	12	14
ENSMUSG00000106859.1	77.9393	0.535827	0.129071	4.1514	3.30447e-05	0.00137116	Gm42737	predicted gene 42737 [Source:MGI Symbol;Acc:MGI:5662874]	103	101	158	125	101	18	80	90	81	45	55
ENSMUSG00000102653.1	35.4093	0.825243	0.198807	4.15097	3.31072e-05	0.00137116	Gm37079	predicted gene, 37079 [Source:MGI Symbol;Acc:MGI:5610307]	46	44	83	63	48	14	24	40	23	16	25
ENSMUSG00000096010.2	226.478	-0.363951	0.0876867	-4.15059	3.31625e-05	0.00137116	H4f16	H4 histone 16 [Source:MGI Symbol;Acc:MGI:2448443]	224	187	369	287	172	84	276	336	318	162	247
ENSMUSG00000103552.1	41.5557	0.739957	0.178395	4.14786	3.35601e-05	0.00138454	Gm38217	predicted gene, 38217 [Source:MGI Symbol;Acc:MGI:5611445]	65	52	72	81	59	9	37	40	36	24	33
ENSMUSG00000102937.1	63.1903	0.71858	0.173458	4.14267	3.43287e-05	0.00141314	Gm38116	predicted gene, 38116 [Source:MGI Symbol;Acc:MGI:5611344]	72	95	126	94	105	15	56	59	70	36	39
ENSMUSG00000104562.1	182.739	0.44252	0.107159	4.12955	3.63472e-05	0.00149294	Gm42767	predicted gene 42767 [Source:MGI Symbol;Acc:MGI:5662904]	236	175	356	320	273	33	196	230	201	108	151
ENSMUSG00000112948.1	72.9884	0.622783	0.15089	4.12739	3.66908e-05	0.00150376	Gm48871	predicted gene, 48871 [Source:MGI Symbol;Acc:MGI:6098618]	89	81	146	115	128	19	74	74	70	42	50
ENSMUSG00000094936.8	258.753	0.325235	0.0789211	4.12102	3.77198e-05	0.00154256	Rbm4	RNA binding motif protein 4 [Source:MGI Symbol;Acc:MGI:1100865]	335	255	482	431	316	76	266	299	266	176	216
ENSMUSG00000082377.1	24.3012	0.934359	0.226859	4.11869	3.81041e-05	0.00155488	Gm14415	predicted gene 14415 [Source:MGI Symbol;Acc:MGI:3652252]	35	24	61	55	39	3	21	28	20	12	17
ENSMUSG00000108893.1	63.9569	0.570777	0.138608	4.11791	3.8232e-05	0.00155671	Gm44927	predicted gene 44927 [Source:MGI Symbol;Acc:MGI:5753503]	90	70	129	120	81	17	57	77	69	36	42
ENSMUSG00000110959.1	55.5697	0.801019	0.194572	4.11682	3.84137e-05	0.00156071	Gm47198	predicted gene, 47198 [Source:MGI Symbol;Acc:MGI:6095994]	72	73	141	92	85	8	71	67	34	26	38
ENSMUSG00000009894.15	6095.37	-0.22631	0.0550035	-4.11446	3.88092e-05	0.00157337	Snap47	synaptosomal-associated protein, 47 [Source:MGI Symbol;Acc:MGI:1915076]	6546	4780	10788	7364	5992	2038	7132	8538	7898	4556	6580
ENSMUSG00000106691.1	59.3503	0.670955	0.163208	4.11103	3.93901e-05	0.00159347	2700029L08Rik	RIKEN cDNA 2700029L08 gene [Source:MGI Symbol;Acc:MGI:1924056]	72	90	142	95	67	15	57	56	57	30	48
ENSMUSG00000028470.10	226.489	-0.36878	0.0897989	-4.10673	4.01295e-05	0.00161988	Hint2	histidine triad nucleotide binding protein 2 [Source:MGI Symbol;Acc:MGI:1916167]	218	164	372	279	200	91	260	363	280	167	250
ENSMUSG00000092051.2	53.9328	0.820863	0.19999	4.10451	4.05168e-05	0.001632	Gm17229	predicted gene 17229 [Source:MGI Symbol;Acc:MGI:4938056]	113	63	88	113	56	17	43	53	53	28	27
ENSMUSG00000105726.1	25.2658	1.1318	0.275889	4.10237	4.08935e-05	0.00164364	Gm42443	predicted gene 42443 [Source:MGI Symbol;Acc:MGI:5662580]	40	29	42	48	62	4	20	25	28	9	10
ENSMUSG00000087514.1	41.7318	0.756512	0.184465	4.10113	4.11142e-05	0.00164897	Gm16076	predicted gene 16076 [Source:MGI Symbol;Acc:MGI:3802084]	64	59	94	53	59	12	34	41	39	23	27
ENSMUSG00000072974.4	76.4059	0.600908	0.146726	4.09543	4.2138e-05	0.00168642	Gm4787	predicted gene 4787 [Source:MGI Symbol;Acc:MGI:3646380]	97	83	161	118	114	29	58	69	73	45	59
ENSMUSG00000002767.13	477.691	-0.291286	0.0711522	-4.09385	4.24273e-05	0.00169438	Mrpl2	mitochondrial ribosomal protein L2 [Source:MGI Symbol;Acc:MGI:1351622]	520	363	806	581	419	181	529	709	620	373	496
ENSMUSG00000051319.6	312.255	-0.340651	0.0832469	-4.09206	4.2756e-05	0.00170387	Mtln	mitoregulin [Source:MGI Symbol;Acc:MGI:1915135]	325	198	499	392	313	115	392	447	424	234	330
ENSMUSG00000105939.1	135.753	0.709046	0.173662	4.08292	4.44743e-05	0.00176858	Gm43322	predicted gene 43322 [Source:MGI Symbol;Acc:MGI:5663459]	143	168	207	286	253	27	136	143	141	72	90
ENSMUSG00000093629.1	79.1435	0.59684	0.146262	4.08062	4.49151e-05	0.00178233	Prox2os	prospero homeobox 2 opposite strand [Source:MGI Symbol;Acc:MGI:5011542]	111	113	160	138	87	14	75	94	64	57	62
ENSMUSG00000104938.1	122.126	0.436834	0.107098	4.07882	4.52655e-05	0.00179244	Gm42840	predicted gene 42840 [Source:MGI Symbol;Acc:MGI:5662977]	153	131	227	222	157	34	107	141	133	77	100
ENSMUSG00000028176.13	7554.82	0.168514	0.0413195	4.07832	4.53632e-05	0.00179252	Lrrc7	leucine rich repeat containing 7 [Source:MGI Symbol;Acc:MGI:2676665]	9208	7264	13422	11852	8805	2036	8050	10083	9120	5055	6652
ENSMUSG00000037855.15	13539.1	-0.179591	0.0441146	-4.071	4.68109e-05	0.00184583	Zfp365	zinc finger protein 365 [Source:MGI Symbol;Acc:MGI:2143676]	14493	10710	23902	17564	13650	4234	15858	19556	17754	10049	13908
ENSMUSG00000104479.1	40.0901	0.755843	0.185785	4.06837	4.73428e-05	0.00186288	Gm10305	predicted gene 10305 [Source:MGI Symbol;Acc:MGI:3642542]	61	37	89	71	67	9	31	50	31	27	25
ENSMUSG00000109154.1	41.223	0.751365	0.184774	4.06641	4.77431e-05	0.00187469	Gm44822	predicted gene 44822 [Source:MGI Symbol;Acc:MGI:5753398]	63	52	72	75	67	7	29	48	42	27	27
ENSMUSG00000103509.1	403.687	0.36224	0.0890954	4.06575	4.78774e-05	0.00187603	Gm38372	predicted gene, 38372 [Source:MGI Symbol;Acc:MGI:5611600]	551	425	837	671	421	119	317	487	498	256	335
ENSMUSG00000102729.1	185.079	0.384326	0.0945501	4.06479	4.80754e-05	0.00187986	Gm32444	predicted gene, 32444 [Source:MGI Symbol;Acc:MGI:5591603]	260	181	327	315	243	52	199	215	202	107	145
ENSMUSG00000030079.15	592.82	-0.266118	0.06553	-4.06101	4.88608e-05	0.00189896	Ruvbl1	RuvB-like protein 1 [Source:MGI Symbol;Acc:MGI:1928760]	616	463	955	763	553	240	694	875	762	428	570
ENSMUSG00000064288.4	363.001	-0.348761	0.0858834	-4.06087	4.88896e-05	0.00189896	H4c12	H4 clustered histone 12 [Source:MGI Symbol;Acc:MGI:2448439]	371	269	628	425	323	122	419	537	513	254	444
ENSMUSG00000108146.1	381.166	0.384973	0.0948074	4.06058	4.89507e-05	0.00189896	Gm43889	predicted gene, 43889 [Source:MGI Symbol;Acc:MGI:5690281]	502	382	691	676	501	95	361	540	470	211	272
ENSMUSG00000041645.14	3789.97	-0.135439	0.0333554	-4.06049	4.89693e-05	0.00189896	Ddx24	DEAD (Asp-Glu-Ala-Asp) box polypeptide 24 [Source:MGI Symbol;Acc:MGI:1351337]	4311	3193	6265	5097	3827	1189	4450	5555	4917	2719	3682
ENSMUSG00000015522.18	864.516	0.360855	0.0888849	4.0598	4.91151e-05	0.00190067	Arnt	aryl hydrocarbon receptor nuclear translocator [Source:MGI Symbol;Acc:MGI:88071]	1068	987	1595	1384	1118	167	936	1094	991	589	699
ENSMUSG00000107433.1	174.698	0.446882	0.110091	4.05919	4.92432e-05	0.0019017	Gm43882	predicted gene, 43882 [Source:MGI Symbol;Acc:MGI:5690274]	227	177	322	323	227	56	137	215	214	95	127
ENSMUSG00000083274.1	58.586	0.668784	0.164939	4.05472	5.01934e-05	0.00193441	Zcchc9-ps	zinc finger, CCHC domain containing 9, pseudogene [Source:MGI Symbol;Acc:MGI:3651106]	88	72	101	111	91	8	64	70	59	28	43
ENSMUSG00000087231.7	131.84	0.449401	0.110861	4.05373	5.04079e-05	0.00193869	E230016M11Rik	RIKEN cDNA E230016M11 gene [Source:MGI Symbol;Acc:MGI:2443524]	171	139	271	194	198	31	137	153	148	70	110
ENSMUSG00000032198.9	312.386	0.378043	0.0932889	4.05239	5.0698e-05	0.0019429	Dock6	dedicator of cytokinesis 6 [Source:MGI Symbol;Acc:MGI:1914789]	380	388	566	544	353	77	309	399	330	218	232
ENSMUSG00000116881.1	506.678	0.371597	0.0917011	4.05226	5.07248e-05	0.0019429	Gm49674	predicted gene, 49674 [Source:MGI Symbol;Acc:MGI:6215119]	599	448	1016	866	733	137	486	565	609	301	438
ENSMUSG00000029635.15	869.316	0.205332	0.0507023	4.04975	5.12729e-05	0.00195988	Cdk8	cyclin-dependent kinase 8 [Source:MGI Symbol;Acc:MGI:1196224]	1103	883	1643	1341	944	243	952	1140	975	549	771
ENSMUSG00000025190.13	5464.13	-0.168604	0.0416466	-4.04845	5.15576e-05	0.00196675	Got1	glutamic-oxaloacetic transaminase 1, soluble [Source:MGI Symbol;Acc:MGI:95791]	6235	4430	9353	7115	5298	1781	6096	8029	7197	3983	5533
ENSMUSG00000102391.1	39.3625	0.837965	0.207102	4.04615	5.20663e-05	0.00198212	Gm37578	predicted gene, 37578 [Source:MGI Symbol;Acc:MGI:5610806]	36	52	100	75	66	8	43	37	35	19	24
ENSMUSG00000103225.1	61.5553	0.762941	0.18879	4.04122	5.31736e-05	0.00202016	Gm37731	predicted gene, 37731 [Source:MGI Symbol;Acc:MGI:5610959]	60	79	126	103	119	16	57	63	45	33	46
ENSMUSG00000108008.1	127.684	0.430059	0.106506	4.03787	5.3938e-05	0.00204506	Gm43869	predicted gene, 43869 [Source:MGI Symbol;Acc:MGI:5690261]	172	138	240	219	162	35	112	144	161	71	103
ENSMUSG00000061477.4	2750.24	-0.322475	0.0798867	-4.03665	5.42189e-05	0.00205156	Rps7	ribosomal protein S7 [Source:MGI Symbol;Acc:MGI:1333818]	3091	2128	4692	3160	2316	1047	3166	4097	3690	1842	3108
ENSMUSG00000081788.2	60.0798	0.687263	0.170419	4.0328	5.51168e-05	0.00208132	Gm5898	predicted gene 5898 [Source:MGI Symbol;Acc:MGI:3644921]	65	84	127	98	89	19	62	53	50	35	38
ENSMUSG00000089446.1	15.8166	1.1528	0.285916	4.03193	5.53198e-05	0.00208479	Gm22533	predicted gene, 22533 [Source:MGI Symbol;Acc:MGI:5452310]	26	23	40	29	22	3	12	10	11	12	8
ENSMUSG00000107858.1	327.312	0.459722	0.114134	4.02792	5.6273e-05	0.00211645	Gm43879	predicted gene, 43879 [Source:MGI Symbol;Acc:MGI:5690271]	430	356	538	568	488	83	296	438	400	188	211
ENSMUSG00000102411.1	153.434	0.421748	0.104843	4.02265	5.75462e-05	0.00215811	Gm36936	predicted gene, 36936 [Source:MGI Symbol;Acc:MGI:5610164]	224	175	313	226	170	52	149	194	160	78	112
ENSMUSG00000104571.1	53.453	0.839281	0.208709	4.02129	5.78799e-05	0.00215811	Gm43010	predicted gene 43010 [Source:MGI Symbol;Acc:MGI:5663147]	55	83	123	81	93	14	51	65	51	15	31
ENSMUSG00000112914.1	73.4976	0.549436	0.136633	4.02125	5.78893e-05	0.00215811	Gm47702	predicted gene, 47702 [Source:MGI Symbol;Acc:MGI:6096817]	107	74	153	117	107	21	66	99	75	37	48
ENSMUSG00000107226.1	132.317	0.417568	0.103844	4.02111	5.79247e-05	0.00215811	Gm43594	predicted gene 43594 [Source:MGI Symbol;Acc:MGI:5663731]	196	138	248	210	164	37	113	147	154	85	109
ENSMUSG00000019796.12	3488.3	-0.182139	0.0452971	-4.02098	5.79568e-05	0.00215811	Lrp11	low density lipoprotein receptor-related protein 11 [Source:MGI Symbol;Acc:MGI:2442989]	4009	2820	5978	4477	3300	1180	4116	4938	4427	2619	3462
ENSMUSG00000103094.1	148.905	0.393742	0.0979897	4.0182	5.86455e-05	0.00217943	Gm37558	predicted gene, 37558 [Source:MGI Symbol;Acc:MGI:5610786]	179	168	296	241	199	33	150	191	163	91	122
ENSMUSG00000086992.7	67.3313	0.679646	0.169178	4.01734	5.88598e-05	0.00218306	Gm15941	predicted gene 15941 [Source:MGI Symbol;Acc:MGI:3802081]	78	107	129	119	93	10	71	65	62	44	51
ENSMUSG00000104170.1	51.5465	0.678489	0.168941	4.01614	5.91589e-05	0.00218981	Gm37702	predicted gene, 37702 [Source:MGI Symbol;Acc:MGI:5610930]	67	49	121	87	87	12	55	46	51	26	40
ENSMUSG00000044117.12	3680.98	-0.193793	0.0482657	-4.01512	5.9415e-05	0.00219496	Bmerb1	bMERB domain containing 1 [Source:MGI Symbol;Acc:MGI:1914504]	3833	3064	6367	4695	3637	1304	4383	5062	4900	2686	3551
ENSMUSG00000106432.1	89.8271	0.499878	0.124521	4.0144	5.95967e-05	0.00219618	Gm43259	predicted gene 43259 [Source:MGI Symbol;Acc:MGI:5663396]	121	105	178	143	126	18	95	108	80	54	78
ENSMUSG00000109574.1	251.579	0.339394	0.0845681	4.01326	5.98848e-05	0.00219618	B230206I08Rik	RIKEN cDNA B230206I08 gene [Source:MGI Symbol;Acc:MGI:1926094]	323	258	458	415	315	80	240	321	285	159	176
ENSMUSG00000030757.13	759.156	0.242251	0.0603629	4.01324	5.98898e-05	0.00219618	Zkscan2	zinc finger with KRAB and SCAN domains 2 [Source:MGI Symbol;Acc:MGI:2444060]	1041	803	1355	1185	816	204	759	990	899	502	643
ENSMUSG00000106516.1	21.2731	1.09908	0.273871	4.01314	5.99171e-05	0.00219618	Gm42441	predicted gene 42441 [Source:MGI Symbol;Acc:MGI:5662578]	23	31	68	31	38	3	14	15	17	13	17
ENSMUSG00000097462.7	37.0549	0.731733	0.182376	4.01221	6.01528e-05	0.00220051	9530026P05Rik	RIKEN cDNA 9530026P05 gene [Source:MGI Symbol;Acc:MGI:1924659]	51	44	73	70	56	9	29	40	35	24	23
ENSMUSG00000109139.1	288.028	0.673746	0.168048	4.00924	6.09141e-05	0.00222402	Gm44798	predicted gene 44798 [Source:MGI Symbol;Acc:MGI:5753374]	325	389	568	406	529	55	329	302	241	126	265
ENSMUSG00000114653.1	39.6443	0.800332	0.199733	4.00701	6.14925e-05	0.00223986	Gm18398	predicted gene, 18398 [Source:MGI Symbol;Acc:MGI:5010583]	44	62	79	73	63	8	41	45	35	15	27
ENSMUSG00000116902.1	61.6185	0.613783	0.153192	4.00663	6.15913e-05	0.00223986	Gm49660	predicted gene, 49660 [Source:MGI Symbol;Acc:MGI:6215098]	71	81	128	99	87	20	59	60	54	33	47
ENSMUSG00000110710.1	784.98	0.318113	0.0794054	4.00619	6.17068e-05	0.00223986	C78859	expressed sequence C78859 [Source:MGI Symbol;Acc:MGI:2142856]	1050	876	1387	1388	806	232	800	1041	832	464	630
ENSMUSG00000104339.1	64.1789	0.90334	0.225549	4.00507	6.20003e-05	0.00224616	C130089K02Rik	RIKEN cDNA C130089K02 gene [Source:MGI Symbol;Acc:MGI:2444420]	61	108	129	121	103	19	75	53	40	22	44
ENSMUSG00000081887.1	43.3267	0.746686	0.186464	4.00444	6.21638e-05	0.00224774	Gm12097	predicted gene 12097 [Source:MGI Symbol;Acc:MGI:3651582]	52	56	93	66	78	10	31	45	48	21	33
ENSMUSG00000108189.1	43.2565	0.710743	0.177711	3.99944	6.34928e-05	0.00229137	Gm43887	predicted gene, 43887 [Source:MGI Symbol;Acc:MGI:5690279]	70	53	78	78	66	7	38	54	46	25	25
ENSMUSG00000001924.15	7331.16	-0.141523	0.0354012	-3.99771	6.39594e-05	0.00230377	Uba1	ubiquitin-like modifier activating enzyme 1 [Source:MGI Symbol;Acc:MGI:98890]	8273	6346	12125	9591	7372	2251	8897	10166	9506	5550	7122
ENSMUSG00000108152.1	50.4694	0.769969	0.192696	3.99578	6.44829e-05	0.00231496	Gm44152	predicted gene, 44152 [Source:MGI Symbol;Acc:MGI:5690544]	59	88	102	82	70	10	56	53	41	26	32
ENSMUSG00000051166.10	3085.75	0.264657	0.0662364	3.99565	6.45172e-05	0.00231496	Eml5	echinoderm microtubule associated protein like 5 [Source:MGI Symbol;Acc:MGI:2442513]	3771	3368	5389	5095	3602	770	3304	4173	3708	1843	2621
ENSMUSG00000052584.10	881.718	-0.30377	0.0760907	-3.99221	6.54595e-05	0.00234428	Serp2	stress-associated endoplasmic reticulum protein family member 2 [Source:MGI Symbol;Acc:MGI:1919911]	1030	659	1499	999	769	329	1135	1266	1121	660	884
ENSMUSG00000025815.13	201.071	0.3775	0.094705	3.98607	6.71779e-05	0.00240122	Dhtkd1	dehydrogenase E1 and transketolase domain containing 1 [Source:MGI Symbol;Acc:MGI:2445096]	274	213	374	306	272	47	191	263	195	145	165
ENSMUSG00000107886.1	134.636	0.437361	0.109764	3.98456	6.76045e-05	0.00241187	Gm43880	predicted gene, 43880 [Source:MGI Symbol;Acc:MGI:5690272]	178	146	263	230	168	42	136	170	157	57	99
ENSMUSG00000032482.9	5585	-0.15338	0.0385048	-3.98341	6.79344e-05	0.00241903	Cspg5	chondroitin sulfate proteoglycan 5 [Source:MGI Symbol;Acc:MGI:1352747]	6250	4776	9445	7190	5542	1790	6678	7869	6868	4173	5683
ENSMUSG00000109217.1	252.557	0.383234	0.0962254	3.98267	6.81455e-05	0.00242195	Gm44676	predicted gene 44676 [Source:MGI Symbol;Acc:MGI:5753252]	297	311	472	374	335	74	219	323	281	154	199
ENSMUSG00000112900.1	19.3748	1.02473	0.257378	3.98142	6.85053e-05	0.00242728	Gm48204	predicted gene, 48204 [Source:MGI Symbol;Acc:MGI:6097593]	35	24	50	32	28	3	16	12	15	12	16
ENSMUSG00000029823.16	5047.44	0.307574	0.0772615	3.98095	6.86396e-05	0.00242728	Luc7l2	LUC7-like 2 (S. cerevisiae) [Source:MGI Symbol;Acc:MGI:2183260]	5993	5044	9005	8667	6637	1169	5148	6551	6069	3442	4031
ENSMUSG00000034912.18	2238.32	0.222545	0.0559046	3.9808	6.86845e-05	0.00242728	NA	NA	2824	2177	3923	3731	2612	597	2330	2954	2763	1469	1829
ENSMUSG00000026566.15	215.498	0.588256	0.147879	3.97796	6.95094e-05	0.00245181	Mpzl1	myelin protein zero-like 1 [Source:MGI Symbol;Acc:MGI:1915731]	258	297	347	433	295	34	229	248	214	151	146
ENSMUSG00000031802.9	24.9208	0.945318	0.237758	3.97597	7.00915e-05	0.0024677	Phxr4	per-hexamer repeat gene 4 [Source:MGI Symbol;Acc:MGI:104522]	40	31	49	47	47	3	24	32	23	10	12
ENSMUSG00000103869.1	140.077	0.482656	0.121419	3.97512	7.03432e-05	0.00247191	Gm37420	predicted gene, 37420 [Source:MGI Symbol;Acc:MGI:5610648]	153	157	305	258	188	26	128	188	155	97	97
ENSMUSG00000104655.1	563.743	0.446029	0.112244	3.97373	7.07553e-05	0.00248174	Gm43317	predicted gene 43317 [Source:MGI Symbol;Acc:MGI:5663454]	670	572	1160	856	896	106	614	708	633	317	478
ENSMUSG00000078905.8	34.3162	0.821208	0.206737	3.97223	7.1203e-05	0.00248852	Gm14393	predicted gene 14393 [Source:MGI Symbol;Acc:MGI:3649576]	37	39	78	61	61	12	29	33	26	16	23
ENSMUSG00000042564.13	313.582	0.332241	0.0836416	3.97219	7.12145e-05	0.00248852	Fam227a	family with sequence similarity 227, member A [Source:MGI Symbol;Acc:MGI:1922979]	404	344	595	491	367	104	343	395	336	164	236
ENSMUSG00000083906.1	10.8254	1.40535	0.353998	3.96993	7.18942e-05	0.00250599	Gm15186	predicted gene 15186 [Source:MGI Symbol;Acc:MGI:3705337]	15	15	27	25	17	4	6	6	7	4	6
ENSMUSG00000102581.1	103.345	0.70181	0.176794	3.96964	7.19819e-05	0.00250599	Gm37443	predicted gene, 37443 [Source:MGI Symbol;Acc:MGI:5610671]	104	117	189	193	207	20	97	96	96	60	88
ENSMUSG00000090093.8	317.829	0.309928	0.078089	3.9689	7.2205e-05	0.00250909	Gm14399	predicted gene 14399 [Source:MGI Symbol;Acc:MGI:3650082]	404	316	613	485	415	91	357	384	365	176	258
ENSMUSG00000024736.15	5629.75	-0.227643	0.0574466	-3.9627	7.4107e-05	0.00256667	Tmem132a	transmembrane protein 132A [Source:MGI Symbol;Acc:MGI:2147810]	5558	5110	9239	7179	5325	1803	7087	8040	6759	4497	5817
ENSMUSG00000102919.1	42.6763	0.715484	0.180559	3.96261	7.41361e-05	0.00256667	Gm37726	predicted gene, 37726 [Source:MGI Symbol;Acc:MGI:5610954]	62	47	117	60	56	13	33	43	40	23	32
ENSMUSG00000037894.13	1130.75	-0.256703	0.0648044	-3.96119	7.45772e-05	0.00257718	H2az1	H2A.Z variant histone 1 [Source:MGI Symbol;Acc:MGI:1888388]	1272	912	1975	1297	1029	377	1358	1648	1486	813	1239
ENSMUSG00000075705.12	233.812	-0.386379	0.0975705	-3.96	7.49496e-05	0.00258501	Msrb1	methionine sulfoxide reductase B1 [Source:MGI Symbol;Acc:MGI:1351642]	254	157	411	266	191	86	270	353	313	180	271
ENSMUSG00000028637.16	451.913	0.276605	0.0698571	3.95959	7.50798e-05	0.00258501	Ccdc30	coiled-coil domain containing 30 [Source:MGI Symbol;Acc:MGI:1920582]	548	508	813	710	535	130	423	586	530	291	374
ENSMUSG00000103233.1	58.8505	0.694217	0.17556	3.95431	7.67569e-05	0.00263628	Gm37159	predicted gene, 37159 [Source:MGI Symbol;Acc:MGI:5610387]	67	79	106	115	96	10	66	60	55	36	37
ENSMUSG00000020267.6	1583.3	-0.250871	0.0634473	-3.95402	7.68503e-05	0.00263628	Hint1	histidine triad nucleotide binding protein 1 [Source:MGI Symbol;Acc:MGI:1321133]	1800	1214	2689	1920	1474	551	1811	2242	2049	1161	1770
ENSMUSG00000107498.1	239.317	0.496751	0.125925	3.94482	7.98601e-05	0.00273451	Gm44240	predicted gene, 44240 [Source:MGI Symbol;Acc:MGI:5690632]	254	231	454	456	390	63	210	287	263	154	165
ENSMUSG00000085811.1	40.4152	0.807481	0.204957	3.93976	8.15635e-05	0.00278774	Cep112it	centrosomal protein 112, intronic transcript [Source:MGI Symbol;Acc:MGI:3649867]	55	40	82	63	85	10	30	36	40	23	29
ENSMUSG00000022477.13	8456.22	-0.194378	0.049357	-3.93821	8.20917e-05	0.00280069	Aco2	aconitase 2, mitochondrial [Source:MGI Symbol;Acc:MGI:87880]	9612	7043	14114	10478	8189	3006	9706	11550	10965	6219	8613
ENSMUSG00000092048.3	186.537	0.503604	0.127922	3.93682	8.25693e-05	0.00281186	Vmn2r85	vomeronasal 2, receptor 85 [Source:MGI Symbol;Acc:MGI:3646965]	189	177	447	335	282	40	185	196	210	115	154
ENSMUSG00000030127.15	1690.66	-0.208385	0.0529438	-3.93597	8.28598e-05	0.00281663	Cops7a	COP9 signalosome subunit 7A [Source:MGI Symbol;Acc:MGI:1349400]	1780	1366	2917	2160	1658	549	2059	2274	2167	1318	1770
ENSMUSG00000034621.14	2197.42	0.174847	0.0444866	3.93033	8.48283e-05	0.00287832	Gpatch8	G patch domain containing 8 [Source:MGI Symbol;Acc:MGI:1918667]	2675	2212	3903	3411	2506	620	2314	3000	2516	1497	1869
ENSMUSG00000021939.8	8841.67	-0.211447	0.053859	-3.92593	8.63936e-05	0.00292613	Ctsb	cathepsin B [Source:MGI Symbol;Acc:MGI:88561]	9937	7041	15442	11019	8297	2995	9913	12238	11613	6690	9435
ENSMUSG00000105495.1	52.4793	0.914955	0.233352	3.92092	8.82128e-05	0.00298236	Gm42995	predicted gene 42995 [Source:MGI Symbol;Acc:MGI:5663132]	63	87	69	97	104	11	50	61	40	21	32
ENSMUSG00000105290.1	105.595	0.541817	0.138228	3.91972	8.86516e-05	0.00298689	Gm43528	predicted gene 43528 [Source:MGI Symbol;Acc:MGI:5663665]	120	117	189	187	180	23	100	117	114	62	84
ENSMUSG00000028648.13	731.409	-0.295054	0.0752751	-3.91968	8.86658e-05	0.00298689	Ndufs5	NADH:ubiquinone oxidoreductase core subunit S5 [Source:MGI Symbol;Acc:MGI:1890889]	795	597	1196	847	662	273	787	1060	1015	506	835
ENSMUSG00000039485.8	11958.7	-0.173124	0.0442101	-3.91593	9.00568e-05	0.0030283	Tspyl4	TSPY-like 4 [Source:MGI Symbol;Acc:MGI:106393]	13619	9673	20507	15145	11850	3916	13634	16665	16160	8642	12298
ENSMUSG00000038007.14	121.964	0.465153	0.118828	3.9145	9.05905e-05	0.00303878	Acer2	alkaline ceramidase 2 [Source:MGI Symbol;Acc:MGI:1920932]	207	119	249	190	142	31	101	164	130	77	91
ENSMUSG00000108067.1	80.4847	0.741741	0.189498	3.91423	9.06929e-05	0.00303878	Gm43953	predicted gene, 43953 [Source:MGI Symbol;Acc:MGI:5690345]	80	107	144	140	161	17	82	93	68	36	59
ENSMUSG00000051390.10	660.35	-0.216584	0.0553623	-3.91212	9.14913e-05	0.00306006	Zbtb22	zinc finger and BTB domain containing 22 [Source:MGI Symbol;Acc:MGI:1931870]	709	541	1128	849	619	210	784	953	847	510	693
ENSMUSG00000030744.13	3636.43	-0.286366	0.0732583	-3.90899	9.26821e-05	0.00309436	Rps3	ribosomal protein S3 [Source:MGI Symbol;Acc:MGI:1350917]	4251	2728	6237	4233	3206	1378	4198	5287	4927	2564	3776
ENSMUSG00000112340.1	74.0314	0.611469	0.156475	3.90777	9.31517e-05	0.0031045	Gm47016	predicted gene, 47016 [Source:MGI Symbol;Acc:MGI:6095699]	95	94	120	136	116	18	56	95	79	43	49
ENSMUSG00000028234.6	1710.77	-0.260019	0.0665756	-3.90562	9.39855e-05	0.00312673	Rps20	ribosomal protein S20 [Source:MGI Symbol;Acc:MGI:1914677]	1975	1260	2853	2112	1598	613	1883	2497	2330	1222	1853
ENSMUSG00000105637.1	129.627	0.61082	0.156471	3.90372	9.47268e-05	0.0031458	Gm42480	predicted gene 42480 [Source:MGI Symbol;Acc:MGI:5662617]	136	153	264	264	194	25	165	151	122	69	79
ENSMUSG00000030327.8	3257.43	-0.186947	0.0479329	-3.90019	9.61188e-05	0.00318638	Necap1	NECAP endocytosis associated 1 [Source:MGI Symbol;Acc:MGI:1914852]	3623	2609	5555	4186	3203	1113	3666	4598	4349	2314	3395
ENSMUSG00000118501.1	51.1977	0.637215	0.163483	3.89773	9.70982e-05	0.00321316	AC020971.1	protocadherin gamma subfamily (PCDHG) pseudogene.	62	66	100	91	74	16	49	59	51	20	35
ENSMUSG00000103885.1	49.2987	0.735736	0.188949	3.89383	9.8672e-05	0.00325948	Gm37006	predicted gene, 37006 [Source:MGI Symbol;Acc:MGI:5610234]	83	55	108	111	46	12	35	61	57	27	26
ENSMUSG00000102960.1	38.3506	0.942909	0.24246	3.88892	0.00010069	0.00332027	Gm37943	predicted gene, 37943 [Source:MGI Symbol;Acc:MGI:5611171]	53	58	86	51	75	6	29	51	34	8	33
ENSMUSG00000027502.11	1346.16	-0.21091	0.0542617	-3.8869	0.000101534	0.00334222	Rtf2	replication termination factor 2 [Source:MGI Symbol;Acc:MGI:1913654]	1477	1106	2299	1640	1295	488	1590	1909	1697	971	1375
ENSMUSG00000107205.1	72.6054	0.564904	0.145358	3.8863	0.000101784	0.00334459	Gm42576	predicted gene 42576 [Source:MGI Symbol;Acc:MGI:5662713]	115	94	133	111	90	19	56	89	63	43	64
ENSMUSG00000003662.10	989.714	-0.261221	0.0672744	-3.88292	0.00010321	0.00338064	Ciao1	cytosolic iron-sulfur protein assembly 1 [Source:MGI Symbol;Acc:MGI:1346998]	1106	787	1673	1127	936	368	1097	1388	1351	735	1034
ENSMUSG00000030695.16	27774.8	-0.144421	0.0371947	-3.88284	0.000103242	0.00338064	Aldoa	aldolase A, fructose-bisphosphate [Source:MGI Symbol;Acc:MGI:87994]	30913	23776	46605	36150	28151	8643	34086	38894	35472	21350	26223
ENSMUSG00000021094.10	428.696	-0.291895	0.0752072	-3.88121	0.000103936	0.00339742	Dhrs7	dehydrogenase/reductase (SDR family) member 7 [Source:MGI Symbol;Acc:MGI:1913625]	513	318	680	524	371	161	500	626	585	314	438
ENSMUSG00000037519.17	1052.35	0.221233	0.0570289	3.87932	0.000104751	0.00341808	Ppfia1	protein tyrosine phosphatase, receptor type, f polypeptide (PTPRF), interacting protein (liprin), alpha 1 [Source:MGI Symbol;Acc:MGI:1924750]	1250	1124	1915	1644	1221	297	1150	1420	1199	648	876
ENSMUSG00000021373.16	5778.63	-0.152399	0.0393215	-3.87573	0.000106307	0.00346282	Cap2	CAP, adenylate cyclase-associated protein, 2 (yeast) [Source:MGI Symbol;Acc:MGI:1914502]	6179	4688	9984	7629	6028	1859	6792	8218	7569	4258	5628
ENSMUSG00000067288.13	1428.49	-0.256936	0.0663018	-3.87526	0.000106513	0.00346352	Rps28	ribosomal protein S28 [Source:MGI Symbol;Acc:MGI:1859516]	1709	1100	2370	1738	1258	514	1610	2090	1984	1036	1450
ENSMUSG00000064618.1	14.8892	1.26307	0.325991	3.87455	0.00010682	0.00346748	n-R5s95	nuclear encoded rRNA 5S 95 [Source:MGI Symbol;Acc:MGI:4421943]	17	25	31	39	23	3	10	7	18	7	6
ENSMUSG00000103201.1	101.927	0.475893	0.122989	3.86941	0.000109099	0.00353312	Gm37329	predicted gene, 37329 [Source:MGI Symbol;Acc:MGI:5610557]	112	124	214	176	137	22	93	127	110	55	92
ENSMUSG00000107583.1	78.8208	0.62602	0.161798	3.86914	0.000109219	0.00353312	Gm44104	predicted gene, 44104 [Source:MGI Symbol;Acc:MGI:5690496]	85	112	153	133	113	22	67	83	63	60	51
ENSMUSG00000022658.10	3464.17	-0.297378	0.0768809	-3.86803	0.000109718	0.00354313	Tagln3	transgelin 3 [Source:MGI Symbol;Acc:MGI:1926784]	3557	2691	6275	3887	3227	1317	4101	4882	4453	2454	3835
ENSMUSG00000053980.4	61.5653	0.601947	0.155659	3.86709	0.000110144	0.00354934	Gm9930	predicted gene 9930 [Source:MGI Symbol;Acc:MGI:3642400]	91	65	111	119	78	23	48	76	55	33	39
ENSMUSG00000109438.1	165.878	0.451894	0.116878	3.86639	0.00011046	0.00354934	Gm45073	predicted gene 45073 [Source:MGI Symbol;Acc:MGI:5753649]	250	190	297	287	198	37	170	242	183	92	107
ENSMUSG00000104272.1	24.5937	0.867902	0.224505	3.86585	0.000110702	0.00354934	Gm38297	predicted gene, 38297 [Source:MGI Symbol;Acc:MGI:5611525]	34	36	59	43	30	7	19	22	20	12	19
ENSMUSG00000105947.1	144.89	0.418923	0.108371	3.86565	0.000110795	0.00354934	Gm43789	predicted gene 43789 [Source:MGI Symbol;Acc:MGI:5663926]	177	169	287	216	207	31	160	169	154	85	123
ENSMUSG00000113775.1	121.527	0.42298	0.109424	3.86551	0.000110858	0.00354934	Gm48027	predicted gene, 48027 [Source:MGI Symbol;Acc:MGI:6097341]	155	111	267	200	159	39	113	148	133	62	99
ENSMUSG00000114282.1	185.211	0.476159	0.123229	3.86401	0.000111539	0.00356262	5330431K02Rik	RIKEN cDNA 5330431K02 gene [Source:MGI Symbol;Acc:MGI:1915439]	220	246	340	306	235	52	185	224	141	121	151
ENSMUSG00000107606.1	69.3894	0.608194	0.15741	3.86376	0.000111653	0.00356262	Gm43873	predicted gene, 43873 [Source:MGI Symbol;Acc:MGI:5690265]	94	87	107	144	94	17	66	77	62	43	50
ENSMUSG00000099250.1	555.089	-0.531996	0.137723	-3.86279	0.000112098	0.00356448	Rn7s2	7S RNA 2 [Source:MGI Symbol;Acc:MGI:97953]	554	365	949	521	462	254	623	766	695	373	790
ENSMUSG00000105643.1	121.905	0.458811	0.118778	3.86276	0.000112114	0.00356448	Gm42611	predicted gene 42611 [Source:MGI Symbol;Acc:MGI:5662748]	163	156	248	167	158	31	123	150	115	64	109
ENSMUSG00000010505.16	554.675	0.258451	0.0669148	3.86239	0.000112282	0.00356448	Myt1	myelin transcription factor 1 [Source:MGI Symbol;Acc:MGI:1100535]	714	581	986	862	671	152	550	770	659	351	434
ENSMUSG00000001525.10	10067.1	-0.194738	0.0504471	-3.86024	0.000113276	0.00358495	Tubb5	tubulin, beta 5 class I [Source:MGI Symbol;Acc:MGI:107812]	10570	8499	17420	12345	10138	3530	11513	14399	12701	7245	10469
ENSMUSG00000037486.18	1579.22	0.190231	0.0492805	3.86017	0.00011331	0.00358495	Asxl2	additional sex combs like 2, transcriptional regulator [Source:MGI Symbol;Acc:MGI:1922552]	1914	1514	2918	2484	1861	432	1648	2077	1993	1021	1334
ENSMUSG00000117294.1	29.019	1.27529	0.330489	3.85879	0.000113952	0.00359918	Gm49839	predicted gene, 49839 [Source:MGI Symbol;Acc:MGI:6270508]	53	43	99	32	34	15	12	19	19	5	18
ENSMUSG00000103364.1	70.211	0.552003	0.14312	3.85693	0.00011482	0.00362049	Gm38157	predicted gene, 38157 [Source:MGI Symbol;Acc:MGI:5611385]	86	85	147	112	106	12	59	79	70	46	66
ENSMUSG00000102287.1	70.1464	0.634773	0.164646	3.85537	0.000115555	0.00363756	Gm37003	predicted gene, 37003 [Source:MGI Symbol;Acc:MGI:5610231]	77	88	136	154	100	11	71	93	73	34	50
ENSMUSG00000111951.1	26.1598	0.856792	0.22233	3.8537	0.000116348	0.00365637	Gm48755	predicted gene, 48755 [Source:MGI Symbol;Acc:MGI:6098434]	39	27	65	42	48	5	22	31	24	10	19
ENSMUSG00000106475.1	94.3611	0.531848	0.138038	3.85291	0.000116723	0.00366039	Gm43011	predicted gene 43011 [Source:MGI Symbol;Acc:MGI:5663148]	121	120	189	143	125	27	97	97	71	67	72
ENSMUSG00000020083.13	434.924	-0.248529	0.0645093	-3.85261	0.000116867	0.00366039	Fam241b	family with sequence similarity 241, member B [Source:MGI Symbol;Acc:MGI:1917144]	446	346	751	534	430	138	538	649	598	322	433
ENSMUSG00000102659.1	372.181	0.335867	0.0871902	3.85212	0.0001171	0.00366156	Gm37077	predicted gene, 37077 [Source:MGI Symbol;Acc:MGI:5610305]	440	377	646	645	520	92	364	481	411	239	316
ENSMUSG00000107000.1	164.486	0.47514	0.123383	3.85094	0.000117665	0.0036731	Gm43481	predicted gene 43481 [Source:MGI Symbol;Acc:MGI:5663618]	200	217	293	278	225	29	166	219	165	90	149
ENSMUSG00000106024.1	43.9848	0.925864	0.240482	3.85004	0.000118098	0.00367384	A530083M17Rik	RIKEN cDNA A530083M17 gene [Source:MGI Symbol;Acc:MGI:2444172]	61	58	82	76	89	5	59	33	29	28	25
ENSMUSG00000104273.1	74.812	0.548977	0.142616	3.84933	0.000118443	0.00367384	A530064N14Rik	RIKEN cDNA A530064N14 gene [Source:MGI Symbol;Acc:MGI:3028068]	106	100	132	121	97	19	68	90	72	52	46
ENSMUSG00000108057.1	49.374	0.604418	0.157021	3.84928	0.000118466	0.00367384	Gm44234	predicted gene, 44234 [Source:MGI Symbol;Acc:MGI:5690626]	63	61	105	89	66	11	52	57	49	26	34
ENSMUSG00000049517.8	2048.61	-0.271598	0.0705584	-3.84926	0.000118473	0.00367384	Rps23	ribosomal protein S23 [Source:MGI Symbol;Acc:MGI:1913725]	2358	1596	3423	2507	1783	781	2306	2945	2860	1416	2116
ENSMUSG00000102403.1	59.8365	0.577235	0.150056	3.84681	0.000119667	0.00370201	Gm38187	predicted gene, 38187 [Source:MGI Symbol;Acc:MGI:5611415]	78	69	110	118	83	12	55	63	63	42	43
ENSMUSG00000049044.16	13013.2	-0.229262	0.0596014	-3.84658	0.000119777	0.00370201	Rapgef4	Rap guanine nucleotide exchange factor (GEF) 4 [Source:MGI Symbol;Acc:MGI:1917723]	14112	9643	23341	16437	12541	4281	15253	18832	17090	9377	14172
ENSMUSG00000032621.8	1980.3	0.191031	0.0496764	3.84551	0.000120304	0.00371217	Srek1	splicing regulatory glutamine/lysine-rich protein 1 [Source:MGI Symbol;Acc:MGI:2145245]	2398	1995	3476	3066	2374	547	2065	2695	2365	1247	1739
ENSMUSG00000025508.13	1889.29	-0.325956	0.0848284	-3.84254	0.000121769	0.0037512	Rplp2	ribosomal protein, large P2 [Source:MGI Symbol;Acc:MGI:1914436]	2277	1401	3045	2187	1597	744	2116	2748	2449	1356	2116
ENSMUSG00000102253.1	68.7165	0.568072	0.147936	3.84	0.000123036	0.003784	Gm38259	predicted gene, 38259 [Source:MGI Symbol;Acc:MGI:5611487]	85	81	148	104	108	15	51	85	81	39	53
ENSMUSG00000066037.14	2987.56	0.1531	0.0398834	3.8387	0.000123687	0.00379781	Hnrnpr	heterogeneous nuclear ribonucleoprotein R [Source:MGI Symbol;Acc:MGI:1891692]	3721	2840	5428	4552	3381	862	3111	4060	3692	1912	2603
ENSMUSG00000104240.1	69.4497	0.602618	0.157009	3.83811	0.000123983	0.00380065	Gm36858	predicted gene, 36858 [Source:MGI Symbol;Acc:MGI:5596017]	85	98	144	113	95	14	75	88	54	33	60
ENSMUSG00000037905.13	3600.75	-0.167828	0.0437405	-3.83691	0.000124594	0.00381314	Bri3bp	Bri3 binding protein [Source:MGI Symbol;Acc:MGI:1924059]	3942	2981	6217	4685	3547	1155	4042	5147	4640	2649	3820
ENSMUSG00000052852.8	3112.7	-0.164063	0.0427685	-3.83606	0.000125021	0.00381998	Reep1	receptor accessory protein 1 [Source:MGI Symbol;Acc:MGI:1098827]	3485	2516	5351	4037	3093	1061	3587	4418	4036	2229	3114
ENSMUSG00000111356.1	14.1467	1.15628	0.301784	3.83148	0.000127374	0.00388372	Rpl32l	ribosomal protein L32-like [Source:MGI Symbol;Acc:MGI:3644747]	25	16	45	25	20	2	14	10	10	8	8
ENSMUSG00000000826.16	8793.87	-0.13441	0.0350831	-3.8312	0.000127522	0.00388372	Dnajc5	DnaJ heat shock protein family (Hsp40) member C5 [Source:MGI Symbol;Acc:MGI:892995]	9857	7372	15128	11686	8766	2920	10022	12280	11569	6298	8644
ENSMUSG00000104651.1	45.3407	0.699438	0.182714	3.82805	0.000129162	0.00392729	Gm21168	predicted gene, 21168 [Source:MGI Symbol;Acc:MGI:5434523]	76	51	81	76	72	11	45	55	37	16	38
ENSMUSG00000101599.1	466.428	0.269993	0.0705395	3.82755	0.000129425	0.00392849	Gm20342	predicted gene, 20342 [Source:MGI Symbol;Acc:MGI:5012527]	597	476	872	756	536	129	439	618	565	326	349
ENSMUSG00000083305.2	29.7079	0.787167	0.205683	3.82709	0.000129666	0.00392849	Gm13315	predicted gene 13315 [Source:MGI Symbol;Acc:MGI:3651096]	45	36	57	62	39	8	20	34	27	18	18
ENSMUSG00000082078.1	16.4381	1.09163	0.28526	3.82678	0.000129831	0.00392849	Gm12098	predicted gene 12098 [Source:MGI Symbol;Acc:MGI:3651581]	24	25	41	28	30	1	16	16	11	5	15
ENSMUSG00000047675.15	3091.55	-0.2687	0.0703024	-3.82207	0.000132338	0.00399789	Rps8	ribosomal protein S8 [Source:MGI Symbol;Acc:MGI:98166]	3580	2382	5262	3661	2762	1179	3533	4468	4142	2161	3207
ENSMUSG00000115624.1	255.574	0.296821	0.0776889	3.82064	0.000133107	0.00401464	Gm49204	predicted gene, 49204 [Source:MGI Symbol;Acc:MGI:6118653]	313	246	536	399	302	79	258	315	284	164	204
ENSMUSG00000044349.16	17605.5	0.298711	0.07828	3.81593	0.000135671	0.00408541	Snhg11	small nucleolar RNA host gene 11 [Source:MGI Symbol;Acc:MGI:2441845]	20836	19650	29396	30832	21216	4348	18801	23395	20233	11642	13676
ENSMUSG00000028478.18	2518.23	-0.266619	0.0699162	-3.8134	0.000137065	0.00411942	Clta	clathrin, light polypeptide (Lca) [Source:MGI Symbol;Acc:MGI:894297]	2833	1924	4406	2918	2327	943	2912	3722	3172	1795	2680
ENSMUSG00000115570.1	59.1878	0.688896	0.180666	3.81309	0.000137241	0.00411942	Gm48986	predicted gene, 48986 [Source:MGI Symbol;Acc:MGI:6118332]	65	70	131	110	100	9	67	76	44	28	48
ENSMUSG00000085371.1	17.7445	1.28477	0.337	3.81239	0.00013763	0.0041245	Gm3160	predicted pseudogene 3160 [Source:MGI Symbol;Acc:MGI:3781339]	26	29	45	34	30	3	4	31	8	7	10
ENSMUSG00000111602.1	77.7862	0.571014	0.149987	3.80709	0.000140609	0.00420704	Gm32014	predicted gene, 32014 [Source:MGI Symbol;Acc:MGI:5591173]	113	67	200	126	113	11	71	92	95	50	57
ENSMUSG00000008690.15	1818.24	-0.176716	0.0464236	-3.8066	0.000140892	0.00420877	Ncaph2	non-SMC condensin II complex, subunit H2 [Source:MGI Symbol;Acc:MGI:1289164]	2066	1510	3051	2371	1722	603	2093	2541	2297	1371	1894
ENSMUSG00000103818.1	30.7769	0.796	0.209345	3.80234	0.000143336	0.00427498	Gm38009	predicted gene, 38009 [Source:MGI Symbol;Acc:MGI:5611237]	43	46	71	51	39	7	29	28	24	12	30
ENSMUSG00000034403.16	3636.9	-0.227985	0.0599841	-3.80075	0.000144257	0.0042956	Pja1	praja ring finger ubiquitin ligase 1 [Source:MGI Symbol;Acc:MGI:1101765]	4058	2970	6118	4361	3486	1369	4218	5262	4834	2496	3607
ENSMUSG00000106472.1	63.2413	0.55956	0.147263	3.79972	0.000144857	0.00430663	Gm43111	predicted gene 43111 [Source:MGI Symbol;Acc:MGI:5663248]	85	65	140	100	100	12	67	79	64	32	49
ENSMUSG00000023004.8	3419.61	-0.23273	0.061262	-3.79893	0.000145323	0.00431363	Tuba1b	tubulin, alpha 1B [Source:MGI Symbol;Acc:MGI:107804]	3600	2807	5924	3956	3434	1235	4004	4846	4282	2482	3631
ENSMUSG00000103038.1	75.1379	0.505435	0.133065	3.79842	0.000145622	0.00431566	Gm37124	predicted gene, 37124 [Source:MGI Symbol;Acc:MGI:5610352]	103	93	172	108	89	18	69	87	74	46	64
ENSMUSG00000076064.1	16.8599	1.09836	0.289265	3.79706	0.000146424	0.00433257	Mir690	microRNA 690 [Source:MGI Symbol;Acc:MGI:3629929]	26	20	32	31	39	2	12	15	15	7	13
ENSMUSG00000038255.6	1145.64	-0.28419	0.0748909	-3.79472	0.000147811	0.00436673	Neurod2	neurogenic differentiation 2 [Source:MGI Symbol;Acc:MGI:107755]	1145	1026	1883	1353	1039	378	1519	1681	1300	888	1260
ENSMUSG00000052551.16	984.396	0.328369	0.0865571	3.79366	0.00014844	0.00437841	Adarb2	adenosine deaminase, RNA-specific, B2 [Source:MGI Symbol;Acc:MGI:2151118]	1217	1068	1731	1368	1453	265	1043	1180	1107	608	810
ENSMUSG00000107966.1	40.8307	0.717056	0.189237	3.78919	0.000151141	0.00444213	Gm44001	predicted gene, 44001 [Source:MGI Symbol;Acc:MGI:5690393]	47	61	84	76	52	12	43	44	31	20	26
ENSMUSG00000025364.13	1107.47	-0.211847	0.0559097	-3.78908	0.000151204	0.00444213	Pa2g4	proliferation-associated 2G4 [Source:MGI Symbol;Acc:MGI:894684]	1215	879	1919	1359	1080	386	1291	1553	1486	788	1149
ENSMUSG00000003847.16	2479.06	0.222415	0.0587075	3.78853	0.000151544	0.00444213	Nfat5	nuclear factor of activated T cells 5 [Source:MGI Symbol;Acc:MGI:1859333]	2839	2552	4412	4020	3031	662	2772	3143	2828	1610	2151
ENSMUSG00000057322.12	1875.42	-0.311756	0.0822961	-3.78822	0.000151729	0.00444213	Rpl38	ribosomal protein L38 [Source:MGI Symbol;Acc:MGI:1914921]	2193	1383	3133	2175	1636	735	2055	2686	2577	1320	2058
ENSMUSG00000107706.1	169.399	0.709112	0.187193	3.78813	0.000151787	0.00444213	Gm44022	predicted gene, 44022 [Source:MGI Symbol;Acc:MGI:5690414]	196	199	273	380	288	29	213	211	166	77	91
ENSMUSG00000028757.4	1537.24	-0.202161	0.0535126	-3.77782	0.000158205	0.00462273	Ddost	dolichyl-di-phosphooligosaccharide-protein glycotransferase [Source:MGI Symbol;Acc:MGI:1194508]	1738	1212	2671	1979	1418	537	1740	2246	2045	1122	1523
ENSMUSG00000017756.9	114.116	0.44558	0.118024	3.77533	0.000159798	0.00466151	Slc12a7	solute carrier family 12, member 7 [Source:MGI Symbol;Acc:MGI:1342283]	131	128	225	183	170	28	124	136	116	65	90
ENSMUSG00000035329.7	1098.33	-0.210804	0.0558446	-3.77484	0.000160111	0.00466151	Fbxo33	F-box protein 33 [Source:MGI Symbol;Acc:MGI:1917861]	1215	861	1893	1428	1015	390	1344	1559	1387	818	1073
ENSMUSG00000114431.1	60.5842	0.789389	0.209133	3.77458	0.000160278	0.00466151	Gm48601	predicted gene, 48601 [Source:MGI Symbol;Acc:MGI:6098180]	51	86	137	101	117	10	60	76	49	31	40
ENSMUSG00000067224.3	28.3562	0.899162	0.238399	3.77166	0.000162162	0.00470643	Gm3695	predicted gene 3695 [Source:MGI Symbol;Acc:MGI:3781871]	36	34	57	49	52	10	24	19	17	14	24
ENSMUSG00000071644.10	3515.98	-0.208456	0.0552727	-3.77141	0.000162325	0.00470643	Eef1g	eukaryotic translation elongation factor 1 gamma [Source:MGI Symbol;Acc:MGI:1914410]	4052	2798	5893	4397	3349	1280	3961	5088	4750	2492	3437
ENSMUSG00000109090.1	35.2073	0.770046	0.204396	3.76742	0.000164945	0.00477499	Gm45088	predicted gene 45088 [Source:MGI Symbol;Acc:MGI:5753664]	46	55	67	61	53	7	34	46	32	17	18
ENSMUSG00000042502.10	1551.12	-0.191734	0.0509127	-3.76594	0.000165926	0.00479599	Cd2bp2	CD2 cytoplasmic tail binding protein 2 [Source:MGI Symbol;Acc:MGI:1917483]	1785	1252	2621	2025	1433	525	1850	2216	2041	1085	1587
ENSMUSG00000044712.15	230.974	0.329609	0.0875348	3.76546	0.000166243	0.00479775	Slc38a6	solute carrier family 38, member 6 [Source:MGI Symbol;Acc:MGI:3648156]	277	237	471	336	315	62	242	295	238	145	193
ENSMUSG00000104239.1	73.1659	0.583874	0.155086	3.76483	0.000166664	0.00480249	Gm37588	predicted gene, 37588 [Source:MGI Symbol;Acc:MGI:5610816]	84	83	137	150	107	17	52	82	91	46	52
ENSMUSG00000024985.20	106.306	0.591443	0.15722	3.76188	0.000168638	0.0048519	Tcf7l2	transcription factor 7 like 2, T cell specific, HMG box [Source:MGI Symbol;Acc:MGI:1202879]	144	148	151	212	142	22	103	131	96	69	73
ENSMUSG00000039801.7	2405.98	0.294689	0.0783847	3.75952	0.000170239	0.00488621	Cplane1	ciliogenesis and planar polarity effector 1 [Source:MGI Symbol;Acc:MGI:1920942]	2896	2630	4254	3953	2981	535	2603	3312	2770	1584	1942
ENSMUSG00000105822.1	72.3545	0.586003	0.15589	3.75908	0.00017054	0.00488621	Gm42969	predicted gene 42969 [Source:MGI Symbol;Acc:MGI:5663106]	80	90	133	125	117	19	73	67	79	43	49
ENSMUSG00000106045.1	64.5903	0.896684	0.238545	3.75897	0.000170613	0.00488621	Gm42996	predicted gene 42996 [Source:MGI Symbol;Acc:MGI:5663133]	67	107	108	106	136	7	60	62	67	23	58
ENSMUSG00000025019.17	1299.04	0.177134	0.0471717	3.75509	0.000173277	0.00495493	Lcor	ligand dependent nuclear receptor corepressor [Source:MGI Symbol;Acc:MGI:2443930]	1617	1239	2360	1978	1535	360	1346	1682	1600	895	1099
ENSMUSG00000104706.1	109.764	0.451186	0.120296	3.75065	0.000176379	0.00503595	Gm43421	predicted gene 43421 [Source:MGI Symbol;Acc:MGI:5663558]	144	143	202	186	131	25	102	149	125	63	79
ENSMUSG00000027204.13	344.675	0.302206	0.0806335	3.74789	0.000178328	0.00508385	Fbn1	fibrillin 1 [Source:MGI Symbol;Acc:MGI:95489]	439	388	667	499	410	95	344	464	366	244	252
ENSMUSG00000107756.1	165.393	0.395854	0.10565	3.74682	0.000179089	0.00509777	Gm44164	predicted gene, 44164 [Source:MGI Symbol;Acc:MGI:5690556]	185	195	363	245	216	40	173	217	171	101	128
ENSMUSG00000027350.8	7035.32	-0.127932	0.0341625	-3.7448	0.000180537	0.00513121	Chgb	chromogranin B [Source:MGI Symbol;Acc:MGI:88395]	7593	5975	12086	9359	7296	2256	8212	9795	9296	5138	6763
ENSMUSG00000103004.1	94.7445	0.448697	0.119864	3.74338	0.000181564	0.00514642	2900002M20Rik	RIKEN cDNA 2900002M20 gene [Source:MGI Symbol;Acc:MGI:1925574]	126	96	204	152	131	19	95	110	104	51	91
ENSMUSG00000108055.1	93.5919	0.527318	0.14087	3.7433	0.000181622	0.00514642	Gm43876	predicted gene, 43876 [Source:MGI Symbol;Acc:MGI:5690268]	102	111	172	155	151	28	92	98	94	48	75
ENSMUSG00000048108.13	10.2179	2.35681	0.629695	3.74278	0.000181995	0.0051492	Tmem72	transmembrane protein 72 [Source:MGI Symbol;Acc:MGI:2442707]	11	4	10	57	32	2	8	6	2	1	1
ENSMUSG00000107448.1	44.9335	0.849394	0.227128	3.73972	0.000184228	0.0052045	Gm43947	predicted gene, 43947 [Source:MGI Symbol;Acc:MGI:5690339]	42	49	102	73	102	12	42	45	40	17	30
ENSMUSG00000052613.16	997.003	0.271692	0.072665	3.73897	0.000184779	0.00521221	Pcdh15	protocadherin 15 [Source:MGI Symbol;Acc:MGI:1891428]	1161	1018	1829	1523	1360	248	1078	1278	1139	608	895
ENSMUSG00000096210.2	1587.29	-0.271385	0.0725908	-3.73856	0.000185077	0.00521277	H1f0	H1.0 linker histone [Source:MGI Symbol;Acc:MGI:95893]	1748	1171	2771	1848	1542	510	1807	2274	2033	1252	1839
ENSMUSG00000032399.8	6899.45	-0.246498	0.0659625	-3.73695	0.000186269	0.00523412	Rpl4	ribosomal protein L4 [Source:MGI Symbol;Acc:MGI:1915141]	7983	5355	11590	8291	6454	2585	7888	9849	9458	4740	7038
ENSMUSG00000025156.17	1630.27	-0.208835	0.0558865	-3.73678	0.000186394	0.00523412	Gps1	G protein pathway suppressor 1 [Source:MGI Symbol;Acc:MGI:2384801]	1806	1294	2898	2044	1515	552	1860	2367	2089	1202	1723
ENSMUSG00000115987.1	1024.36	-0.25254	0.0676043	-3.73557	0.000187293	0.00525149	Vps28	vacuolar protein sorting 28 [Source:MGI Symbol;Acc:MGI:1914164]	1142	805	1742	1194	966	398	1211	1435	1309	742	1038
ENSMUSG00000031144.15	22066.2	-0.166764	0.04465	-3.73492	0.000187772	0.00525706	Syp	synaptophysin [Source:MGI Symbol;Acc:MGI:98467]	22717	19501	36723	28055	23037	6882	26880	30537	28107	16931	22154
ENSMUSG00000018286.6	1292.86	-0.296909	0.0795309	-3.73325	0.000189023	0.00528272	Psmb6	proteasome (prosome, macropain) subunit, beta type 6 [Source:MGI Symbol;Acc:MGI:104880]	1410	942	2248	1561	1163	512	1478	1950	1694	863	1383
ENSMUSG00000050796.4	330.525	-0.310398	0.083158	-3.73262	0.000189496	0.00528272	B3galt6	UDP-Gal:betaGal beta 1,3-galactosyltransferase, polypeptide 6 [Source:MGI Symbol;Acc:MGI:2152819]	357	232	540	412	298	138	389	453	454	243	329
ENSMUSG00000103495.1	37.1021	0.788886	0.211352	3.73257	0.000189535	0.00528272	Gm37409	predicted gene, 37409 [Source:MGI Symbol;Acc:MGI:5610637]	52	36	64	82	67	8	42	36	33	19	21
ENSMUSG00000041841.8	1847.99	-0.272513	0.0730267	-3.73169	0.000190202	0.00529343	Rpl37	ribosomal protein L37 [Source:MGI Symbol;Acc:MGI:1914531]	2161	1453	3089	2199	1608	687	1989	2803	2459	1306	1993
ENSMUSG00000070167.1	22.757	-1.13027	0.302964	-3.73071	0.00019094	0.0053061	Snora57	small nucleolar RNA, H/ACA box 57 [Source:MGI Symbol;Acc:MGI:5455599]	16	9	27	25	7	19	27	27	31	22	23
ENSMUSG00000050856.16	1507.52	-0.3439	0.0922285	-3.72878	0.000192409	0.00532745	Atp5k	ATP synthase, H+ transporting, mitochondrial F1F0 complex, subunit E [Source:MGI Symbol;Acc:MGI:106636]	1715	1016	2507	1754	1370	635	1731	2009	2026	1111	1612
ENSMUSG00000104060.1	50.5561	0.684121	0.183476	3.72866	0.000192501	0.00532745	Gm37954	predicted gene, 37954 [Source:MGI Symbol;Acc:MGI:5611182]	63	58	125	72	75	19	55	44	41	25	31
ENSMUSG00000037493.6	299.534	-0.296208	0.0794476	-3.72835	0.000192741	0.00532745	Cib2	calcium and integrin binding family member 2 [Source:MGI Symbol;Acc:MGI:1929293]	317	235	502	341	278	115	368	434	368	222	318
ENSMUSG00000070427.4	183.859	0.401098	0.107585	3.72821	0.000192846	0.00532745	Il18bp	interleukin 18 binding protein [Source:MGI Symbol;Acc:MGI:1333800]	224	221	305	324	237	50	191	225	197	117	128
ENSMUSG00000103192.1	27.6569	0.911346	0.244518	3.72711	0.000193687	0.00534278	Gm37645	predicted gene, 37645 [Source:MGI Symbol;Acc:MGI:5610873]	41	51	51	48	30	10	21	24	27	12	13
ENSMUSG00000020251.13	333.968	-0.321711	0.0863464	-3.72582	0.000194682	0.0053596	Glt8d2	glycosyltransferase 8 domain containing 2 [Source:MGI Symbol;Acc:MGI:1922032]	319	261	577	354	347	118	423	494	463	233	352
ENSMUSG00000096751.3	40.6808	0.738383	0.198193	3.72558	0.000194869	0.0053596	Gm28373	predicted gene 28373 [Source:MGI Symbol;Acc:MGI:5579079]	81	52	78	75	39	9	34	50	33	26	25
ENSMUSG00000105864.1	78.8882	0.64096	0.172169	3.72286	0.000196975	0.00540961	Gm10484	predicted gene 10484 [Source:MGI Symbol;Acc:MGI:3642756]	80	108	175	114	131	20	74	73	82	34	72
ENSMUSG00000020088.10	2433.03	-0.201514	0.054146	-3.72167	0.000197909	0.00542728	Sar1a	secretion associated Ras related GTPase 1A [Source:MGI Symbol;Acc:MGI:98230]	2723	1971	4265	3029	2276	857	2805	3432	3139	1746	2531
ENSMUSG00000097911.2	91.115	0.559342	0.150371	3.71974	0.000199426	0.00546088	Gm26691	predicted gene, 26691 [Source:MGI Symbol;Acc:MGI:5477185]	128	112	173	178	101	24	65	138	86	57	58
ENSMUSG00000041685.16	868.422	0.364685	0.0980608	3.71896	0.000200043	0.00546979	Fcho2	FCH domain only 2 [Source:MGI Symbol;Acc:MGI:3505790]	950	937	1458	1530	1267	212	932	1024	979	550	703
ENSMUSG00000113810.1	36.0333	0.800716	0.21535	3.71821	0.000200636	0.005478	Gm48259	predicted gene, 48259 [Source:MGI Symbol;Acc:MGI:6097676]	56	42	59	61	71	7	30	43	30	14	31
ENSMUSG00000107461.1	63.058	0.539043	0.145047	3.71634	0.000202132	0.00551081	Gm44045	predicted gene, 44045 [Source:MGI Symbol;Acc:MGI:5690437]	84	74	145	93	83	15	63	75	52	40	51
ENSMUSG00000109775.1	31.4073	0.74453	0.200462	3.71407	0.000203955	0.00554972	Gm45297	predicted gene 45297 [Source:MGI Symbol;Acc:MGI:5791133]	46	35	77	57	46	3	28	37	32	24	17
ENSMUSG00000035226.5	2522.61	-0.197107	0.0530738	-3.71382	0.000204152	0.00554972	Rims4	regulating synaptic membrane exocytosis 4 [Source:MGI Symbol;Acc:MGI:2674366]	2545	2237	4300	3315	2364	860	3202	3599	3136	1865	2425
ENSMUSG00000107529.1	78.2899	0.519402	0.140028	3.70926	0.000207866	0.0056412	Gm44291	predicted gene, 44291 [Source:MGI Symbol;Acc:MGI:5690683]	98	96	155	145	97	19	82	77	100	37	60
ENSMUSG00000040940.18	651.64	0.444483	0.119841	3.70895	0.000208119	0.0056412	Arhgef1	Rho guanine nucleotide exchange factor (GEF) 1 [Source:MGI Symbol;Acc:MGI:1353510]	761	883	1146	1179	757	130	743	804	688	438	458
ENSMUSG00000093559.1	34.7937	0.735597	0.198354	3.7085	0.000208488	0.00564302	Gm20705	predicted gene 20705 [Source:MGI Symbol;Acc:MGI:5313152]	47	44	70	76	44	7	32	46	24	21	23
ENSMUSG00000062309.8	199.142	-0.335072	0.0903767	-3.7075	0.000209316	0.00565726	Rpp25	ribonuclease P/MRP 25 subunit [Source:MGI Symbol;Acc:MGI:2143151]	191	172	311	236	175	79	234	290	243	153	220
ENSMUSG00000041571.9	7206.36	-0.23646	0.0637998	-3.70627	0.000210331	0.00567651	Selenow	selenoprotein W [Source:MGI Symbol;Acc:MGI:1100878]	7486	5771	12778	8849	6901	2583	8261	9855	8835	5541	7861
ENSMUSG00000065990.12	772.217	-0.288154	0.077778	-3.70482	0.000211538	0.00570088	Aurkaip1	aurora kinase A interacting protein 1 [Source:MGI Symbol;Acc:MGI:1913327]	827	606	1369	915	667	290	950	1096	1035	511	843
ENSMUSG00000093751.1	6.54189	1.85787	0.501575	3.70408	0.000212158	NA	Gm3307	predicted gene 3307 [Source:MGI Symbol;Acc:MGI:3781485]	7	14	13	14	15	2	4	3	4	1	2
ENSMUSG00000108756.1	33.9874	0.791086	0.213625	3.70315	0.000212942	0.00573047	Gm44894	predicted gene 44894 [Source:MGI Symbol;Acc:MGI:5753470]	46	45	64	51	62	11	29	41	31	11	20
ENSMUSG00000023456.16	8782.4	-0.257641	0.0695958	-3.70196	0.000213936	0.00573472	NA	NA	9300	6790	15866	10288	8372	3213	10329	12156	11159	6332	9640
ENSMUSG00000101970.8	602.16	0.254008	0.0686153	3.70192	0.000213971	0.00573472	1810026B05Rik	RIKEN cDNA 1810026B05 gene [Source:MGI Symbol;Acc:MGI:1916420]	821	628	1044	949	674	181	591	790	697	405	460
ENSMUSG00000005779.12	1664.93	-0.332718	0.0898784	-3.70187	0.000214019	0.00573472	Psmb4	proteasome (prosome, macropain) subunit, beta type 4 [Source:MGI Symbol;Acc:MGI:1098257]	1891	1209	2929	1903	1393	627	1963	2508	2045	1153	1969
ENSMUSG00000081208.1	34.6359	0.700546	0.189267	3.70136	0.000214445	0.00573792	Gm11400	predicted gene 11400 [Source:MGI Symbol;Acc:MGI:3705645]	49	38	80	59	49	10	35	41	29	19	18
ENSMUSG00000102760.1	50.2771	0.656813	0.177521	3.69993	0.000215661	0.00576225	Gm37258	predicted gene, 37258 [Source:MGI Symbol;Acc:MGI:5610486]	55	65	123	83	69	12	51	51	44	38	27
ENSMUSG00000020755.9	939.801	-0.193034	0.052184	-3.69911	0.000216356	0.00576549	Sap30bp	SAP30 binding protein [Source:MGI Symbol;Acc:MGI:1927479]	1044	762	1630	1191	891	316	1072	1348	1253	722	915
ENSMUSG00000019173.11	1862.2	-0.200997	0.0543373	-3.69906	0.000216398	0.00576549	Rab5c	RAB5C, member RAS oncogene family [Source:MGI Symbol;Acc:MGI:105306]	2036	1529	3163	2332	1811	649	2161	2519	2345	1385	2000
ENSMUSG00000102225.1	89.6941	0.50377	0.136229	3.69796	0.00021734	0.00578235	Gm37983	predicted gene, 37983 [Source:MGI Symbol;Acc:MGI:5611211]	108	101	171	151	125	32	81	102	72	46	80
ENSMUSG00000059834.12	609.598	0.246499	0.0666764	3.69694	0.000218211	0.0057961	Sclt1	sodium channel and clathrin linker 1 [Source:MGI Symbol;Acc:MGI:1914411]	755	572	1164	931	761	200	611	757	737	368	484
ENSMUSG00000113020.1	96.4422	0.459897	0.124457	3.69524	0.000219675	0.0057961	Gm48063	predicted gene, 48063 [Source:MGI Symbol;Acc:MGI:6097389]	120	116	173	167	133	21	83	128	101	62	77
ENSMUSG00000105429.1	25.5023	0.871349	0.235812	3.6951	0.000219798	0.0057961	Gm43692	predicted gene 43692 [Source:MGI Symbol;Acc:MGI:5663829]	37	39	46	51	41	1	21	28	21	14	24
ENSMUSG00000029223.12	8514.6	-0.254524	0.0688839	-3.69498	0.000219908	0.0057961	Uchl1	ubiquitin carboxy-terminal hydrolase L1 [Source:MGI Symbol;Acc:MGI:103149]	9378	6726	14843	9966	8007	3115	9481	12313	10579	6172	9526
ENSMUSG00000109434.1	10.1313	1.49968	0.405878	3.69492	0.000219959	0.0057961	Gm44937	predicted gene 44937 [Source:MGI Symbol;Acc:MGI:5753513]	10	18	22	20	24	3	4	12	6	1	5
ENSMUSG00000063882.12	2088.64	-0.283949	0.0768493	-3.69488	0.000219991	0.0057961	Uqcrh	ubiquinol-cytochrome c reductase hinge protein [Source:MGI Symbol;Acc:MGI:1913826]	2441	1551	3587	2414	1873	787	2339	2934	2808	1508	2280
ENSMUSG00000082315.2	134.959	0.528524	0.143044	3.69484	0.000220023	0.0057961	Gm16523	predicted gene, 16523 [Source:MGI Symbol;Acc:MGI:4360990]	127	146	286	243	220	32	146	148	125	77	111
ENSMUSG00000013593.12	3186.44	-0.213333	0.0577477	-3.69423	0.000220556	0.005802	Ndufs2	NADH:ubiquinone oxidoreductase core subunit S2 [Source:MGI Symbol;Acc:MGI:2385112]	3584	2582	5500	3922	2978	1160	3635	4403	4108	2314	3323
ENSMUSG00000112358.1	135.254	0.423087	0.114552	3.69342	0.000221258	0.00581228	Gm33869	predicted gene, 33869 [Source:MGI Symbol;Acc:MGI:5593028]	179	132	263	243	185	29	145	173	171	69	99
ENSMUSG00000113853.1	69.4378	0.609409	0.16509	3.69136	0.000223056	0.00585132	Gm47583	predicted gene, 47583 [Source:MGI Symbol;Acc:MGI:6096621]	74	90	130	138	107	11	79	78	67	36	56
ENSMUSG00000028416.13	1542.65	-0.250779	0.0679482	-3.69074	0.000223602	0.00585591	NA	NA	1743	1179	2657	1905	1391	580	1723	2168	1995	1133	1647
ENSMUSG00000103697.1	714.437	0.262816	0.0712225	3.69007	0.000224194	0.00585591	Gm38020	predicted gene, 38020 [Source:MGI Symbol;Acc:MGI:5611248]	897	763	1247	1183	829	201	727	991	862	411	571
ENSMUSG00000105970.1	119.753	0.422232	0.114425	3.69005	0.000224212	0.00585591	Gm43360	predicted gene 43360 [Source:MGI Symbol;Acc:MGI:5663497]	155	142	225	204	147	30	123	171	118	69	85
ENSMUSG00000058546.8	2223.91	-0.290114	0.0786271	-3.68974	0.000224482	0.00585591	Rpl23a	ribosomal protein L23A [Source:MGI Symbol;Acc:MGI:3040672]	2513	1735	3915	2594	1871	864	2477	3227	2830	1649	2378
ENSMUSG00000107320.1	138.265	0.415357	0.112582	3.68937	0.000224811	0.00585635	Gm42549	predicted gene 42549 [Source:MGI Symbol;Acc:MGI:5662686]	171	149	312	210	169	38	145	163	115	91	121
ENSMUSG00000009394.13	9453.37	-0.145329	0.0393995	-3.68859	0.000225498	0.00586377	Syn2	synapsin II [Source:MGI Symbol;Acc:MGI:103020]	10598	8058	16143	11943	9634	2976	11141	13406	11707	7051	9671
ENSMUSG00000019194.15	4826.21	-0.282551	0.0766119	-3.68808	0.000225949	0.00586377	Scn1b	sodium channel, voltage-gated, type I, beta [Source:MGI Symbol;Acc:MGI:98247]	4977	4023	8612	5911	4017	1739	6131	6671	5617	3758	5233
ENSMUSG00000016559.14	2516.82	-0.196955	0.0534079	-3.68775	0.000226246	0.00586377	H3f3b	H3.3 histone B [Source:MGI Symbol;Acc:MGI:1101768]	2796	2061	3855	3411	2536	787	2934	3715	3679	1844	2355
ENSMUSG00000036199.9	1806.13	-0.288457	0.0782228	-3.68763	0.000226348	0.00586377	Ndufa13	NADH:ubiquinone oxidoreductase subunit A13 [Source:MGI Symbol;Acc:MGI:1914434]	2070	1400	3083	2074	1592	680	1988	2677	2184	1372	2017
ENSMUSG00000105264.1	12.4404	1.27956	0.347298	3.68432	0.000229311	0.00593231	Gm42716	predicted gene 42716 [Source:MGI Symbol;Acc:MGI:5662853]	18	20	25	21	30	0	9	11	7	6	11
ENSMUSG00000105304.1	107.097	0.470149	0.127641	3.68335	0.000230185	0.00594671	Gm43696	predicted gene 43696 [Source:MGI Symbol;Acc:MGI:5663833]	117	133	230	158	149	32	113	123	114	55	77
ENSMUSG00000031667.16	2064.13	-0.20553	0.0558063	-3.68291	0.000230585	0.00594883	Aktip	thymoma viral proto-oncogene 1 interacting protein [Source:MGI Symbol;Acc:MGI:3693832]	2396	1601	3591	2571	1937	716	2356	3020	2752	1494	2056
ENSMUSG00000005034.15	12875.8	-0.191195	0.0519233	-3.68226	0.000231172	0.00595577	Prkacb	protein kinase, cAMP dependent, catalytic, beta [Source:MGI Symbol;Acc:MGI:97594]	14199	9984	21505	16805	13174	4546	14294	18057	17466	9658	12379
ENSMUSG00000025428.15	15298.1	-0.213308	0.0579638	-3.68002	0.000233219	0.00600026	Atp5a1	ATP synthase, H+ transporting, mitochondrial F1 complex, alpha subunit 1 [Source:MGI Symbol;Acc:MGI:88115]	17694	11921	26085	19169	14462	5451	17000	22129	20063	10833	16030
ENSMUSG00000030536.10	911.628	0.234626	0.0638636	3.67387	0.000238909	0.00613821	Iqgap1	IQ motif containing GTPase activating protein 1 [Source:MGI Symbol;Acc:MGI:1352757]	1034	978	1640	1418	1136	257	975	1206	1029	571	768
ENSMUSG00000115568.1	98.8705	0.549262	0.149604	3.67143	0.000241195	0.00618848	Tiaf2	TGF-beta1-induced anti-apoptotic factor 2 [Source:MGI Symbol;Acc:MGI:2651383]	132	136	205	156	109	33	97	128	71	45	80
ENSMUSG00000033933.13	1037.93	-0.255562	0.0696283	-3.67037	0.000242197	0.00620568	Vhl	von Hippel-Lindau tumor suppressor [Source:MGI Symbol;Acc:MGI:103223]	1168	789	1774	1262	963	365	1083	1510	1446	776	1123
ENSMUSG00000103133.1	61.3493	0.522391	0.142437	3.66751	0.000244922	0.00626692	Gm37303	predicted gene, 37303 [Source:MGI Symbol;Acc:MGI:5610531]	81	73	120	113	77	14	61	66	72	34	46
ENSMUSG00000105561.1	199.901	0.456178	0.124409	3.66675	0.000245655	0.00627709	Gm43462	predicted gene 43462 [Source:MGI Symbol;Acc:MGI:5663599]	254	149	421	385	287	61	176	222	227	109	165
ENSMUSG00000042185.14	930.569	0.210812	0.0575436	3.66352	0.000248772	0.00634809	Nfrkb	nuclear factor related to kappa B binding protein [Source:MGI Symbol;Acc:MGI:2442410]	1156	982	1723	1435	1043	229	965	1266	1132	637	776
ENSMUSG00000109873.1	70.7184	0.554378	0.151398	3.66173	0.000250518	0.00638162	Gm45407	predicted gene 45407 [Source:MGI Symbol;Acc:MGI:5791243]	92	87	142	142	82	15	59	104	68	33	61
ENSMUSG00000011114.18	822.424	-0.212499	0.0580365	-3.66148	0.000250767	0.00638162	Tbrg1	transforming growth factor beta regulated gene 1 [Source:MGI Symbol;Acc:MGI:1100877]	845	666	1427	1097	761	293	920	1193	1067	614	838
ENSMUSG00000002329.7	587.856	-0.239415	0.0653956	-3.66103	0.000251203	0.00638403	Mdp1	magnesium-dependent phosphatase 1 [Source:MGI Symbol;Acc:MGI:1915131]	620	460	1039	728	552	205	687	891	747	418	625
ENSMUSG00000102916.1	16.9997	1.02471	0.280171	3.65746	0.000254724	0.00646473	Gm37725	predicted gene, 37725 [Source:MGI Symbol;Acc:MGI:5610953]	22	15	44	35	31	6	14	16	13	6	9
ENSMUSG00000086291.1	166.827	0.428428	0.117159	3.65682	0.000255361	0.00647213	Gm15513	predicted gene 15513 [Source:MGI Symbol;Acc:MGI:3782961]	233	204	303	302	178	35	146	237	172	118	124
ENSMUSG00000110556.1	49.4906	0.62717	0.171576	3.65536	0.000256824	0.00650042	Gm45762	predicted gene 45762 [Source:MGI Symbol;Acc:MGI:5804877]	64	71	100	79	73	6	46	53	61	30	36
ENSMUSG00000115632.1	67.4852	0.669776	0.18338	3.6524	0.000259801	0.00656108	Gm17922	predicted gene, 17922 [Source:MGI Symbol;Acc:MGI:5010107]	75	76	135	115	130	11	75	77	68	42	37
ENSMUSG00000042625.16	974.39	0.44573	0.122042	3.65228	0.000259921	0.00656108	Safb2	scaffold attachment factor B2 [Source:MGI Symbol;Acc:MGI:2146808]	1196	1255	1599	1788	1203	181	1104	1216	1019	672	709
ENSMUSG00000094883.1	38.4001	0.724368	0.198435	3.65041	0.000261823	0.0066002	Gm25121	predicted gene, 25121 [Source:MGI Symbol;Acc:MGI:5454898]	52	45	75	64	67	9	33	47	24	19	35
ENSMUSG00000031783.10	718.852	-0.263635	0.0722789	-3.64746	0.000264841	0.00666729	Polr2c	polymerase (RNA) II (DNA directed) polypeptide C [Source:MGI Symbol;Acc:MGI:109299]	807	548	1283	887	609	256	837	1082	942	514	760
ENSMUSG00000105748.1	39.1433	0.763416	0.209527	3.64353	0.000268928	0.0067611	Gm43088	predicted gene 43088 [Source:MGI Symbol;Acc:MGI:5663225]	48	59	77	89	50	4	34	57	39	17	28
ENSMUSG00000046808.17	127.139	0.473579	0.130078	3.64074	0.000271859	0.00682407	Atp10d	ATPase, class V, type 10D [Source:MGI Symbol;Acc:MGI:2450125]	155	135	274	191	186	34	84	167	130	88	105
ENSMUSG00000103825.1	65.6822	0.600623	0.164986	3.64045	0.000272161	0.00682407	Gm38178	predicted gene, 38178 [Source:MGI Symbol;Acc:MGI:5611406]	80	81	117	123	101	15	56	87	74	41	33
ENSMUSG00000104145.1	145.925	0.401401	0.110313	3.63874	0.000273973	0.00685966	D130019J16Rik	RIKEN cDNA D130019J16 gene [Source:MGI Symbol;Acc:MGI:2443523]	167	164	321	226	178	43	140	173	127	98	128
ENSMUSG00000031818.12	6265.5	-0.279551	0.0768331	-3.63842	0.000274313	0.00685966	Cox4i1	cytochrome c oxidase subunit 4I1 [Source:MGI Symbol;Acc:MGI:88473]	7087	4605	11210	7355	5623	2312	7193	8920	7978	4518	7022
ENSMUSG00000102179.1	117.205	0.433686	0.119379	3.63285	0.000280303	0.0070001	Gm37868	predicted gene, 37868 [Source:MGI Symbol;Acc:MGI:5611096]	133	139	212	189	169	35	108	142	124	73	84
ENSMUSG00000113864.1	81.2953	0.648355	0.178716	3.62785	0.000285795	0.00712774	Gm48381	predicted gene, 48381 [Source:MGI Symbol;Acc:MGI:6097859]	76	120	175	133	125	19	97	85	67	38	62
ENSMUSG00000020657.16	3461.47	-0.151824	0.0418767	-3.6255	0.000288404	0.00717687	Dnajc27	DnaJ heat shock protein family (Hsp40) member C27 [Source:MGI Symbol;Acc:MGI:2443036]	3881	2972	5759	4655	3321	1166	3840	5056	4592	2411	3460
ENSMUSG00000100555.1	93.4726	0.449655	0.124034	3.62526	0.000288666	0.00717687	Gm8173	predicted gene 8173 [Source:MGI Symbol;Acc:MGI:3648321]	126	102	183	162	122	18	114	102	95	56	77
ENSMUSG00000033685.13	222.266	0.381431	0.105221	3.62504	0.000288914	0.00717687	Ucp2	uncoupling protein 2 (mitochondrial, proton carrier) [Source:MGI Symbol;Acc:MGI:109354]	302	251	491	296	259	63	232	273	217	159	152
ENSMUSG00000105470.1	31.5198	0.971636	0.268117	3.62393	0.000290164	0.00719837	Gm42589	predicted gene 42589 [Source:MGI Symbol;Acc:MGI:5662726]	45	40	48	67	59	11	32	36	27	8	9
ENSMUSG00000027581.12	6293.74	-0.280821	0.0775095	-3.62306	0.000291142	0.00721308	Stmn3	stathmin-like 3 [Source:MGI Symbol;Acc:MGI:1277137]	6772	4827	11180	7103	5979	2306	7392	8900	7657	4543	7279
ENSMUSG00000057841.5	1872.24	-0.32457	0.0895958	-3.62261	0.00029165	0.00721612	Rpl32	ribosomal protein L32 [Source:MGI Symbol;Acc:MGI:98038]	2137	1395	3156	2139	1619	801	2103	2679	2507	1309	1914
ENSMUSG00000047246.7	274.883	-0.335146	0.0925349	-3.62183	0.000292525	0.0072255	H2bc6	H2B clustered histone 6 [Source:MGI Symbol;Acc:MGI:2448380]	267	226	477	330	227	99	305	394	381	197	332
ENSMUSG00000043419.11	1837.53	-0.200061	0.0552412	-3.62159	0.000292801	0.0072255	Rnf227	ring finger protein 227 [Source:MGI Symbol;Acc:MGI:1915359]	2054	1501	3093	2262	1816	627	1998	2600	2599	1318	1887
ENSMUSG00000083633.2	23.0268	0.88398	0.24414	3.6208	0.000293698	0.0072381	Gm13312	predicted gene 13312 [Source:MGI Symbol;Acc:MGI:3651094]	35	28	44	54	28	8	12	25	22	9	16
ENSMUSG00000033916.5	1051.87	-0.28382	0.0784148	-3.61947	0.000295209	0.00725832	Chmp2a	charged multivesicular body protein 2A [Source:MGI Symbol;Acc:MGI:1916203]	1256	751	1665	1293	970	417	1185	1550	1381	739	1092
ENSMUSG00000103285.1	97.4868	0.460784	0.12731	3.61939	0.000295293	0.00725832	Gm37274	predicted gene, 37274 [Source:MGI Symbol;Acc:MGI:5610502]	112	120	215	137	129	31	94	113	105	54	69
ENSMUSG00000058600.13	1960.44	-0.219783	0.0608124	-3.61412	0.000301371	0.00739799	Rpl30	ribosomal protein L30 [Source:MGI Symbol;Acc:MGI:98037]	2343	1544	3257	2427	1796	716	2286	2863	2579	1389	1924
ENSMUSG00000024066.9	97.8171	0.520829	0.144254	3.61049	0.000305622	0.00749254	Xdh	xanthine dehydrogenase [Source:MGI Symbol;Acc:MGI:98973]	176	108	213	125	113	23	92	103	89	65	87
ENSMUSG00000100768.1	28.8864	0.759138	0.21036	3.60876	0.000307661	0.00752869	Gm29055	predicted gene 29055 [Source:MGI Symbol;Acc:MGI:5579761]	38	37	62	56	43	6	24	40	30	13	15
ENSMUSG00000001175.16	71691.4	-0.191928	0.053187	-3.60856	0.0003079	0.00752869	NA	NA	79525	54822	128279	90783	70816	23506	81748	100727	97210	52416	74300
ENSMUSG00000021111.15	2469.17	0.18038	0.05002	3.60616	0.000310764	0.00758879	Papola	poly (A) polymerase alpha [Source:MGI Symbol;Acc:MGI:109301]	2954	2468	4682	3716	2845	634	2672	3336	3077	1560	2183
ENSMUSG00000103130.1	13.0462	1.22156	0.338784	3.60572	0.000311293	0.00759182	F830212C03Rik	RIKEN cDNA F830212C03 gene [Source:MGI Symbol;Acc:MGI:3641876]	24	26	23	25	15	4	7	14	11	4	5
ENSMUSG00000020738.16	1044.03	-0.251323	0.0697508	-3.60316	0.000314368	0.00765685	Sumo2	small ubiquitin-like modifier 2 [Source:MGI Symbol;Acc:MGI:2158813]	1238	775	1665	1256	1029	364	1176	1511	1428	729	1148
ENSMUSG00000104018.1	53.0657	0.609539	0.169196	3.60256	0.000315104	0.0076592	4833412K13Rik	RIKEN cDNA 4833412K13 gene [Source:MGI Symbol;Acc:MGI:1921857]	59	68	113	100	74	10	55	69	47	36	30
ENSMUSG00000028149.12	7301.49	-0.180119	0.0499995	-3.60241	0.000315282	0.0076592	Rap1gds1	RAP1, GTP-GDP dissociation stimulator 1 [Source:MGI Symbol;Acc:MGI:2385189]	7800	5806	12721	9407	7477	2309	8486	10050	9316	5656	7707
ENSMUSG00000097736.8	882.935	0.313648	0.0870902	3.60142	0.000316489	0.00767854	9530059O14Rik	RIKEN cDNA 9530059O14 gene [Source:MGI Symbol;Acc:MGI:2442421]	1246	982	1651	1361	924	298	852	1111	861	492	792
ENSMUSG00000106959.1	86.1235	0.465841	0.129481	3.59777	0.000320958	0.0077769	Gm42548	predicted gene 42548 [Source:MGI Symbol;Acc:MGI:5662685]	133	87	180	133	112	19	102	99	89	42	73
ENSMUSG00000022146.12	103.146	0.469005	0.130409	3.59642	0.000322624	0.00780718	Osmr	oncostatin M receptor [Source:MGI Symbol;Acc:MGI:1330819]	163	91	201	180	131	25	102	96	111	78	80
ENSMUSG00000116867.1	250.965	0.468791	0.130374	3.59575	0.000323461	0.00781733	Gm49677	predicted gene, 49677 [Source:MGI Symbol;Acc:MGI:6215124]	247	300	504	413	389	50	289	269	266	154	206
ENSMUSG00000116908.1	152.306	0.454447	0.126508	3.59225	0.000327834	0.0079128	Gm49599	predicted gene, 49599 [Source:MGI Symbol;Acc:MGI:6215007]	186	170	277	259	231	26	148	206	170	109	103
ENSMUSG00000025544.13	2803.63	-0.137764	0.0383635	-3.59102	0.000329382	0.00792536	Tm9sf2	transmembrane 9 superfamily member 2 [Source:MGI Symbol;Acc:MGI:1915309]	3222	2383	4773	3697	2719	911	3203	4026	3738	2009	2712
ENSMUSG00000103734.1	26.882	0.796386	0.221775	3.59096	0.000329462	0.00792536	Gm37651	predicted gene, 37651 [Source:MGI Symbol;Acc:MGI:5610879]	40	44	57	41	37	3	20	30	25	18	20
ENSMUSG00000060636.14	1534.48	-0.320691	0.0893082	-3.59083	0.000329624	0.00792536	Rpl35a	ribosomal protein L35A [Source:MGI Symbol;Acc:MGI:1928894]	1764	1123	2556	1827	1313	638	1691	2281	2075	1021	1639
ENSMUSG00000064371.1	23.0644	0.953938	0.265724	3.58995	0.000330738	0.00794195	mt-Tt	mitochondrially encoded tRNA threonine [Source:MGI Symbol;Acc:MGI:102473]	51	22	52	46	32	3	29	27	21	8	9
ENSMUSG00000083420.1	76.0623	0.477362	0.132995	3.58932	0.000331543	0.00795109	Gm15665	predicted gene 15665 [Source:MGI Symbol;Acc:MGI:3783107]	92	83	146	136	108	20	74	92	89	40	54
ENSMUSG00000057863.6	1161.95	-0.369148	0.10291	-3.5871	0.000334371	0.00800447	Rpl36	ribosomal protein L36 [Source:MGI Symbol;Acc:MGI:1860603]	1359	854	1976	1222	956	490	1263	1786	1423	841	1313
ENSMUSG00000001521.12	360.368	0.351476	0.0979886	3.58691	0.000334623	0.00800447	Tulp3	tubby-like protein 3 [Source:MGI Symbol;Acc:MGI:1329045]	410	469	667	581	421	83	373	478	392	241	277
ENSMUSG00000108217.1	33.7091	0.737995	0.205856	3.585	0.000337075	0.00805284	Gm43883	predicted gene, 43883 [Source:MGI Symbol;Acc:MGI:5690275]	47	36	71	65	58	4	29	36	46	19	19
ENSMUSG00000113650.1	114.688	0.498298	0.139185	3.58011	0.000343447	0.00818964	Gm47826	predicted gene, 47826 [Source:MGI Symbol;Acc:MGI:6097020]	154	171	201	185	136	20	117	145	128	72	81
ENSMUSG00000002227.15	210.438	0.351877	0.0982914	3.57994	0.000343676	0.00818964	Mov10	Mov10 RISC complex RNA helicase [Source:MGI Symbol;Acc:MGI:97054]	259	247	392	379	229	47	235	247	220	138	183
ENSMUSG00000031337.16	310.503	0.275259	0.0769263	3.57822	0.000345944	0.00821759	Mtm1	X-linked myotubular myopathy gene 1 [Source:MGI Symbol;Acc:MGI:1099452]	397	302	582	482	382	96	299	364	337	189	301
ENSMUSG00000102474.1	11.1485	1.40079	0.39152	3.57782	0.000346476	0.00821759	2610012C04Rik	RIKEN cDNA 2610012C04 gene [Source:MGI Symbol;Acc:MGI:1917549]	14	15	43	16	18	3	4	9	4	9	5
ENSMUSG00000083877.1	54.6804	0.596183	0.166642	3.57762	0.000346737	0.00821759	Gm14740	predicted gene 14740 [Source:MGI Symbol;Acc:MGI:3705653]	67	63	106	82	97	14	49	61	56	27	44
ENSMUSG00000109555.1	52.6024	0.616827	0.172418	3.57751	0.000346889	0.00821759	Gm44891	predicted gene 44891 [Source:MGI Symbol;Acc:MGI:5753467]	86	71	95	90	65	8	64	58	48	33	34
ENSMUSG00000059602.14	429.577	0.381831	0.106735	3.57739	0.000347043	0.00821759	Syn3	synapsin III [Source:MGI Symbol;Acc:MGI:1351334]	518	531	665	778	541	104	418	526	488	299	319
ENSMUSG00000104814.1	158.268	0.383742	0.107333	3.57525	0.000349893	0.00827462	Gm42979	predicted gene 42979 [Source:MGI Symbol;Acc:MGI:5663116]	208	177	305	262	188	41	192	197	140	92	129
ENSMUSG00000063457.14	3049.74	-0.219751	0.0614807	-3.5743	0.00035116	0.00829412	Rps15	ribosomal protein S15 [Source:MGI Symbol;Acc:MGI:98117]	3384	2719	5279	3682	2637	1008	3596	4576	3801	2209	3268
ENSMUSG00000025393.12	19009	-0.202071	0.0565511	-3.57325	0.000352577	0.00830856	Atp5b	ATP synthase, H+ transporting mitochondrial F1 complex, beta subunit [Source:MGI Symbol;Acc:MGI:107801]	22245	14978	33141	23813	17535	6667	21555	26927	24967	13772	19452
ENSMUSG00000109642.1	40.1578	0.680967	0.190602	3.57271	0.000353305	0.00830856	Gm45289	predicted gene 45289 [Source:MGI Symbol;Acc:MGI:5791125]	48	56	74	66	64	11	35	47	29	23	30
ENSMUSG00000107171.1	60.6048	0.598719	0.167602	3.57225	0.000353922	0.00830856	Gm42572	predicted gene 42572 [Source:MGI Symbol;Acc:MGI:5662709]	85	65	106	104	103	12	59	80	46	39	45
ENSMUSG00000097207.7	108.447	0.421939	0.118117	3.57221	0.000353982	0.00830856	6030443J06Rik	RIKEN cDNA 6030443J06 gene [Source:MGI Symbol;Acc:MGI:2444595]	133	133	208	175	136	31	91	148	117	56	91
ENSMUSG00000020225.10	400.169	-0.255567	0.0715527	-3.57172	0.000354638	0.00830856	Tmbim4	transmembrane BAX inhibitor motif containing 4 [Source:MGI Symbol;Acc:MGI:1915462]	435	314	680	502	360	134	452	559	521	330	431
ENSMUSG00000027566.15	1365.2	-0.286882	0.0803222	-3.57164	0.000354751	0.00830856	Psma7	proteasome (prosome, macropain) subunit, alpha type 7 [Source:MGI Symbol;Acc:MGI:1347070]	1551	1046	2280	1693	1163	543	1619	2004	1692	916	1484
ENSMUSG00000096929.7	2498.2	0.283867	0.0794801	3.57155	0.000354877	0.00830856	A330023F24Rik	RIKEN cDNA A330023F24 gene [Source:MGI Symbol;Acc:MGI:2443958]	3255	2757	4973	3644	2739	838	2637	3064	2505	1394	2171
ENSMUSG00000036560.14	611.017	-0.238239	0.0667151	-3.571	0.000355627	0.00831573	Lgi4	leucine-rich repeat LGI family, member 4 [Source:MGI Symbol;Acc:MGI:2180197]	674	473	1054	763	559	227	767	892	778	426	600
ENSMUSG00000103624.1	57.4995	0.552919	0.15487	3.57022	0.000356679	0.00832992	Gm3081	predicted gene 3081 [Source:MGI Symbol;Acc:MGI:3781258]	80	53	111	112	84	15	58	73	60	30	36
ENSMUSG00000054013.6	2211.41	-0.166605	0.0466707	-3.5698	0.000357248	0.00833281	Tmem179	transmembrane protein 179 [Source:MGI Symbol;Acc:MGI:2144891]	2471	1941	3694	2959	2030	694	2635	3137	2757	1656	2303
ENSMUSG00000024383.9	1674.78	0.153679	0.0430641	3.5686	0.000358889	0.00836069	Map3k2	mitogen-activated protein kinase kinase kinase 2 [Source:MGI Symbol;Acc:MGI:1346873]	2136	1603	3125	2406	1904	475	1743	2189	2074	1086	1516
ENSMUSG00000035242.15	2177.56	-0.211083	0.059168	-3.56751	0.00036039	0.00838523	Oaz1	ornithine decarboxylase antizyme 1 [Source:MGI Symbol;Acc:MGI:109433]	2452	1768	3691	2645	2118	703	2520	2992	2691	1753	2367
ENSMUSG00000019210.10	5416.12	-0.252234	0.0707362	-3.56584	0.000362698	0.00842846	Atp6v1e1	ATPase, H+ transporting, lysosomal V1 subunit E1 [Source:MGI Symbol;Acc:MGI:894326]	5883	4012	9368	6484	5428	2013	6082	7648	7262	3751	5862
ENSMUSG00000102579.1	70.941	0.622214	0.174567	3.56432	0.000364799	0.00846677	Gm37965	predicted gene, 37965 [Source:MGI Symbol;Acc:MGI:5611193]	87	70	161	107	120	25	54	64	81	27	63
ENSMUSG00000104672.1	32.1836	0.767167	0.215358	3.56229	0.000367632	0.0084923	Gm43665	predicted gene 43665 [Source:MGI Symbol;Acc:MGI:5663802]	55	27	59	58	54	12	26	34	27	17	17
ENSMUSG00000037351.9	5452.9	-0.167747	0.0470897	-3.56229	0.000367639	0.0084923	Actr1b	ARP1 actin-related protein 1B, centractin beta [Source:MGI Symbol;Acc:MGI:1917446]	5784	4553	9787	7019	5317	1817	6376	7703	6727	4102	5540
ENSMUSG00000060036.14	6765.96	-0.224665	0.063073	-3.56198	0.000368067	0.0084923	Rpl3	ribosomal protein L3 [Source:MGI Symbol;Acc:MGI:1351605]	8028	5363	11473	8415	6031	2462	7578	9816	9236	4830	6683
ENSMUSG00000061589.14	880.497	0.510278	0.14326	3.56191	0.000368164	0.0084923	Dot1l	DOT1-like, histone H3 methyltransferase (S. cerevisiae) [Source:MGI Symbol;Acc:MGI:2143886]	995	1293	1280	1741	1092	189	964	1011	823	589	655
ENSMUSG00000046364.14	2423.61	-0.30467	0.0855357	-3.56191	0.000368166	0.0084923	Rpl27a	ribosomal protein L27A [Source:MGI Symbol;Acc:MGI:1347076]	2820	1833	4022	2811	2128	974	2569	3552	3325	1665	2628
ENSMUSG00000048271.14	2172.43	0.283748	0.0796811	3.56104	0.000369391	0.00850281	Rbm33	RNA binding motif protein 33 [Source:MGI Symbol;Acc:MGI:1919670]	2782	2481	3531	3663	2474	552	2303	2833	2598	1452	1640
ENSMUSG00000032330.7	1946.68	-0.300912	0.0845034	-3.56094	0.00036953	0.00850281	Cox7a2	cytochrome c oxidase subunit 7A2 [Source:MGI Symbol;Acc:MGI:1316715]	2127	1448	3469	2234	1753	721	2236	2623	2697	1337	2276
ENSMUSG00000103252.1	18.8497	1.05019	0.295021	3.55972	0.000371257	0.00853208	Gm37521	predicted gene, 37521 [Source:MGI Symbol;Acc:MGI:5610749]	26	25	32	49	35	1	22	19	18	9	7
ENSMUSG00000103505.1	61.9053	0.527099	0.14811	3.55884	0.000372496	0.00853669	Gm38374	predicted gene, 38374 [Source:MGI Symbol;Acc:MGI:5611602]	73	69	124	102	90	21	59	72	53	35	45
ENSMUSG00000105861.1	82.5235	0.54178	0.152244	3.55863	0.000372797	0.00853669	Gm43508	predicted gene 43508 [Source:MGI Symbol;Acc:MGI:5663645]	109	75	168	144	134	17	97	90	65	50	71
ENSMUSG00000075702.9	725.697	-0.233895	0.0657265	-3.55861	0.000372825	0.00853669	Selenom	selenoprotein M [Source:MGI Symbol;Acc:MGI:2149786]	819	615	1154	886	672	258	807	1040	874	583	773
ENSMUSG00000063796.9	350.8	0.317661	0.0892784	3.55809	0.000373561	0.00853934	Slc22a8	solute carrier family 22 (organic anion transporter), member 8 [Source:MGI Symbol;Acc:MGI:1336187]	427	389	596	573	455	99	346	416	388	194	341
ENSMUSG00000060938.14	2492.57	-0.318525	0.0895264	-3.55789	0.000373852	0.00853934	Rpl26	ribosomal protein L26 [Source:MGI Symbol;Acc:MGI:106022]	2828	1886	4229	2948	2084	1051	2782	3502	3389	1717	2616
ENSMUSG00000102147.1	13.1576	1.18696	0.333841	3.55547	0.000377297	0.00860124	Gm38055	predicted gene, 38055 [Source:MGI Symbol;Acc:MGI:5611283]	14	22	30	23	30	1	10	14	10	4	10
ENSMUSG00000002102.15	2584.66	-0.230318	0.0647806	-3.55535	0.000377481	0.00860124	Psmc3	proteasome (prosome, macropain) 26S subunit, ATPase 3 [Source:MGI Symbol;Acc:MGI:1098754]	2907	1987	4513	3167	2439	922	3050	3738	3243	1784	2817
ENSMUSG00000104687.1	34.8717	0.858227	0.241437	3.55466	0.000378469	0.00861328	Gm42899	predicted gene 42899 [Source:MGI Symbol;Acc:MGI:5663036]	50	50	106	38	48	9	24	48	23	14	27
ENSMUSG00000109191.1	54.3032	0.617132	0.173662	3.55364	0.000379935	0.00862719	Gm45131	predicted gene 45131 [Source:MGI Symbol;Acc:MGI:5753707]	59	57	109	114	87	12	51	75	52	26	38
ENSMUSG00000112756.1	134.934	0.599742	0.168776	3.55348	0.00038017	0.00862719	Gm48014	predicted gene, 48014 [Source:MGI Symbol;Acc:MGI:6097321]	149	144	251	273	231	17	151	184	120	75	108
ENSMUSG00000108572.1	12.896	1.17534	0.330777	3.55328	0.000380462	0.00862719	Gm44883	predicted gene 44883 [Source:MGI Symbol;Acc:MGI:5753459]	18	22	36	20	23	1	15	11	13	3	6
ENSMUSG00000012848.15	1907.83	-0.274284	0.0772507	-3.55057	0.000384394	0.00870581	Rps5	ribosomal protein S5 [Source:MGI Symbol;Acc:MGI:1097682]	2238	1518	3263	2272	1577	735	2118	2824	2536	1363	1963
ENSMUSG00000021096.11	6341.2	-0.135478	0.0381662	-3.54968	0.0003857	0.00872482	Ppm1a	protein phosphatase 1A, magnesium dependent, alpha isoform [Source:MGI Symbol;Acc:MGI:99878]	7169	5167	10922	8540	6342	2044	7159	9062	8445	4536	6271
ENSMUSG00000100826.6	8855.3	0.255079	0.0719007	3.54766	0.000388664	0.00878127	Snhg14	small nucleolar RNA host gene 14 [Source:MGI Symbol;Acc:MGI:1289201]	10195	8677	15981	13989	11936	2790	8942	10523	10587	5462	7234
ENSMUSG00000079470.8	1019.22	0.195507	0.0551345	3.546	0.000391132	0.00882639	Utp14b	UTP14B small subunit processome component [Source:MGI Symbol;Acc:MGI:2445092]	1317	1043	2021	1444	1085	293	1047	1343	1132	673	929
ENSMUSG00000102427.1	49.8972	0.616336	0.173909	3.54401	0.000394089	0.00888242	Gm37463	predicted gene, 37463 [Source:MGI Symbol;Acc:MGI:5610691]	57	54	100	95	79	14	58	55	45	25	30
ENSMUSG00000026238.14	2689.18	-0.239677	0.0676407	-3.54339	0.000395015	0.00889258	Ptma	prothymosin alpha [Source:MGI Symbol;Acc:MGI:97803]	2857	2189	4448	3397	2557	1071	2853	3871	3516	1957	2686
ENSMUSG00000078317.6	244.745	-0.344322	0.0971969	-3.54252	0.00039632	0.00891124	F8a	factor 8-associated gene A [Source:MGI Symbol;Acc:MGI:95474]	276	195	358	326	187	91	326	371	294	170	272
ENSMUSG00000032278.11	57.3769	0.534479	0.150906	3.54181	0.000397389	0.00892458	Paqr5	progestin and adipoQ receptor family member V [Source:MGI Symbol;Acc:MGI:1921340]	87	59	120	90	83	10	45	65	68	37	50
ENSMUSG00000039195.4	1793.92	-0.327343	0.0924351	-3.54133	0.000398111	0.00893008	1110008P14Rik	RIKEN cDNA 1110008P14 gene [Source:MGI Symbol;Acc:MGI:1920987]	1662	1422	3261	2077	1642	642	2322	2374	2072	1395	2150
ENSMUSG00000031917.12	631.48	-0.205336	0.0579938	-3.54065	0.000399145	0.00893743	Nip7	NIP7, nucleolar pre-rRNA processing protein [Source:MGI Symbol;Acc:MGI:1913414]	734	484	1038	823	612	205	751	927	858	456	630
ENSMUSG00000079427.10	173.239	0.347954	0.0982786	3.54048	0.000399393	0.00893743	Mthfsl	5, 10-methenyltetrahydrofolate synthetase-like [Source:MGI Symbol;Acc:MGI:3780550]	231	189	333	241	236	42	169	235	182	106	149
ENSMUSG00000115220.1	61.1208	0.523663	0.147946	3.53956	0.000400794	0.00895466	Gm49768	predicted gene, 49768 [Source:MGI Symbol;Acc:MGI:6215279]	86	68	116	118	80	8	63	70	60	43	52
ENSMUSG00000027010.16	3282.9	-0.134813	0.0380898	-3.53935	0.000401119	0.00895466	Slc25a12	solute carrier family 25 (mitochondrial carrier, Aralar), member 12 [Source:MGI Symbol;Acc:MGI:1926080]	3758	2792	5442	4296	3333	1055	3789	4647	4155	2355	3367
ENSMUSG00000110840.1	13.567	1.18533	0.334966	3.53866	0.000402164	0.00896731	Gm47496	predicted gene, 47496 [Source:MGI Symbol;Acc:MGI:6096479]	20	22	25	22	28	4	9	10	16	2	7
ENSMUSG00000032324.11	4464.1	-0.236533	0.066858	-3.53785	0.000403407	0.00898431	Tspan3	tetraspanin 3 [Source:MGI Symbol;Acc:MGI:1928098]	5067	3430	7994	5434	4035	1608	4949	6434	5802	3257	4755
ENSMUSG00000111977.1	571.948	-0.217146	0.0614036	-3.53637	0.000405672	0.00902404	Gm47163	predicted gene, 47163 [Source:MGI Symbol;Acc:MGI:6095939]	578	482	957	759	546	182	687	788	727	453	610
ENSMUSG00000102194.1	67.6886	0.55008	0.155614	3.53489	0.000407944	0.00905457	Gm38169	predicted gene, 38169 [Source:MGI Symbol;Acc:MGI:5611397]	96	75	158	95	84	23	52	70	55	39	66
ENSMUSG00000089941.1	37.8799	0.651388	0.184282	3.53474	0.00040818	0.00905457	Gm16168	predicted gene 16168 [Source:MGI Symbol;Acc:MGI:3802010]	55	41	97	67	49	4	42	36	41	22	32
ENSMUSG00000113326.1	65.5692	0.559857	0.158396	3.53453	0.000408495	0.00905457	Gm47586	predicted gene, 47586 [Source:MGI Symbol;Acc:MGI:6096627]	83	85	147	105	79	17	78	75	46	36	52
ENSMUSG00000105119.1	69.8245	0.518518	0.146751	3.53332	0.000410382	0.00907685	Gm43765	predicted gene 43765 [Source:MGI Symbol;Acc:MGI:5663902]	85	77	140	125	105	13	73	93	78	42	42
ENSMUSG00000001270.9	18857.7	-0.255618	0.0723498	-3.53308	0.000410744	0.00907685	Ckb	creatine kinase, brain [Source:MGI Symbol;Acc:MGI:88407]	22594	14837	31665	23333	15920	6897	21682	27179	22809	14362	20152
ENSMUSG00000023236.7	2598.1	-0.22374	0.0633296	-3.53295	0.000410954	0.00907685	Scg5	secretogranin V [Source:MGI Symbol;Acc:MGI:98289]	2880	2021	4513	3231	2470	958	3018	3807	3422	1730	2679
ENSMUSG00000022020.15	277.359	0.273667	0.0774807	3.53207	0.000412323	0.00908942	Naa16	N(alpha)-acetyltransferase 16, NatA auxiliary subunit [Source:MGI Symbol;Acc:MGI:1914147]	357	287	529	411	346	70	301	364	291	169	254
ENSMUSG00000044600.14	1519.85	-0.228891	0.0648132	-3.53155	0.000413137	0.00908942	Smim7	small integral membrane protein 7 [Source:MGI Symbol;Acc:MGI:1914068]	1654	1148	2755	1897	1417	538	1780	2129	2020	1082	1602
ENSMUSG00000031782.15	943.029	-0.206327	0.0584279	-3.53131	0.000413507	0.00908942	Coq9	coenzyme Q9 [Source:MGI Symbol;Acc:MGI:1915164]	1007	805	1614	1203	868	328	1100	1306	1252	654	1014
ENSMUSG00000105877.1	105.74	0.466871	0.132215	3.53114	0.000413768	0.00908942	Gm42479	predicted gene 42479 [Source:MGI Symbol;Acc:MGI:5662616]	140	110	226	140	169	24	103	130	118	54	91
ENSMUSG00000026349.14	2560.47	0.161522	0.0457436	3.53103	0.00041395	0.00908942	Ccnt2	cyclin T2 [Source:MGI Symbol;Acc:MGI:1920199]	3078	2433	4703	3906	3033	673	2784	3418	3140	1676	2284
ENSMUSG00000037710.8	1015.48	-0.297052	0.084135	-3.53067	0.000414516	0.0090912	Cisd1	CDGSH iron sulfur domain 1 [Source:MGI Symbol;Acc:MGI:1261855]	1149	754	1813	1119	917	368	1111	1479	1394	722	1157
ENSMUSG00000025737.5	552.836	-0.20726	0.0587247	-3.52934	0.000416591	0.00912603	Wdr24	WD repeat domain 24 [Source:MGI Symbol;Acc:MGI:2446285]	579	482	930	681	533	191	670	801	712	421	522
ENSMUSG00000009013.5	3184.13	-0.279281	0.0791681	-3.5277	0.000419187	0.00917217	Dynll1	dynein light chain LC8-type 1 [Source:MGI Symbol;Acc:MGI:1861457]	3354	2519	5774	3561	2954	1198	3570	4530	4059	2271	3608
ENSMUSG00000018398.18	6676.54	-0.167466	0.0474886	-3.52644	0.000421189	0.00920522	2020-09-08	septin 8 [Source:MGI Symbol;Acc:MGI:894310]	6918	5526	11793	8368	7030	2105	7887	9415	8674	5034	6722
ENSMUSG00000049690.15	209.115	0.32462	0.092094	3.52488	0.000423673	0.00923876	Nckap5	NCK-associated protein 5 [Source:MGI Symbol;Acc:MGI:2686394]	293	196	407	348	259	40	208	274	257	145	169
ENSMUSG00000107148.1	81.2009	0.537419	0.152465	3.52486	0.000423711	0.00923876	Gm42888	predicted gene 42888 [Source:MGI Symbol;Acc:MGI:5663025]	135	85	166	162	70	24	71	99	77	51	56
ENSMUSG00000106749.1	36.6694	0.673998	0.191288	3.52347	0.000425933	0.00927402	Gm43281	predicted gene 43281 [Source:MGI Symbol;Acc:MGI:5663418]	45	50	83	66	46	8	34	39	40	26	17
ENSMUSG00000071866.12	7638.95	-0.254471	0.0722282	-3.52314	0.000426458	0.00927402	Ppia	peptidylprolyl isomerase A [Source:MGI Symbol;Acc:MGI:97749]	8442	5615	13488	9154	7379	2795	8644	10667	9935	5427	8500
ENSMUSG00000085875.3	178.095	0.33843	0.096065	3.52292	0.000426813	0.00927402	Gm12905	predicted gene 12905 [Source:MGI Symbol;Acc:MGI:3702581]	208	191	384	276	218	44	188	235	172	116	153
ENSMUSG00000113502.1	54.7783	0.811875	0.23049	3.52238	0.000427688	0.00928227	Gm47411	predicted gene, 47411 [Source:MGI Symbol;Acc:MGI:6096346]	60	74	169	54	97	12	56	48	57	26	34
ENSMUSG00000026526.14	1375.72	-0.224566	0.0638361	-3.51785	0.000435059	0.00943131	Fh1	fumarate hydratase 1 [Source:MGI Symbol;Acc:MGI:95530]	1502	1073	2287	1670	1399	528	1531	1927	1805	994	1390
ENSMUSG00000107041.1	86.3381	0.513654	0.146046	3.51707	0.000436345	0.00944825	Gm42735	predicted gene 42735 [Source:MGI Symbol;Acc:MGI:5662872]	99	98	171	149	139	12	95	102	99	55	62
ENSMUSG00000037916.14	2809.79	-0.227948	0.0648381	-3.51565	0.000438686	0.00948614	Ndufv1	NADH:ubiquinone oxidoreductase core subunit V1 [Source:MGI Symbol;Acc:MGI:107851]	3192	2213	5067	3304	2583	996	3331	4054	3555	2021	2932
ENSMUSG00000022031.6	1647.88	-0.169525	0.048228	-3.51509	0.000439613	0.00948614	Elp3	elongator acetyltransferase complex subunit 3 [Source:MGI Symbol;Acc:MGI:1921445]	1925	1325	2709	2140	1645	519	1889	2323	2246	1201	1689
ENSMUSG00000034573.14	624.997	0.22754	0.0647324	3.51508	0.000439614	0.00948614	Ptpn13	protein tyrosine phosphatase, non-receptor type 13 [Source:MGI Symbol;Acc:MGI:103293]	812	652	1163	976	683	152	609	849	698	448	564
ENSMUSG00000105526.1	160.014	0.590123	0.16795	3.51369	0.00044193	0.00952515	Gm43490	predicted gene 43490 [Source:MGI Symbol;Acc:MGI:5663627]	157	212	311	294	255	21	157	218	175	75	141
ENSMUSG00000020460.15	1974.89	-0.191299	0.0544768	-3.51157	0.000445468	0.00959037	Rps27a	ribosomal protein S27A [Source:MGI Symbol;Acc:MGI:1925544]	2277	1648	3391	2541	1779	607	2226	2901	2679	1445	2096
ENSMUSG00000102850.1	16.795	0.995598	0.2837	3.50934	0.000449223	0.00965542	Gm37082	predicted gene, 37082 [Source:MGI Symbol;Acc:MGI:5610310]	30	19	38	24	33	3	8	17	17	8	13
ENSMUSG00000006024.13	3941.75	-0.177869	0.050687	-3.50916	0.000449521	0.00965542	Napa	N-ethylmaleimide sensitive fusion protein attachment protein alpha [Source:MGI Symbol;Acc:MGI:104563]	4251	3361	6973	5138	3627	1341	4690	5412	4925	2912	4058
ENSMUSG00000104052.1	53.4328	0.636341	0.181832	3.49961	0.000465931	0.00998714	Gm38125	predicted gene, 38125 [Source:MGI Symbol;Acc:MGI:5611353]	73	70	98	90	75	14	53	59	29	36	44
ENSMUSG00000001289.12	1493.53	-0.237458	0.0678604	-3.49921	0.000466647	0.00998714	Pfdn5	prefoldin 5 [Source:MGI Symbol;Acc:MGI:1928753]	1702	1188	2522	1916	1294	573	1758	2088	1981	1036	1502
ENSMUSG00000097589.9	589.152	0.221714	0.0633652	3.49898	0.000467035	0.00998714	Dleu2	deleted in lymphocytic leukemia, 2 [Source:MGI Symbol;Acc:MGI:1934030]	682	592	1144	882	722	173	602	773	717	380	468
ENSMUSG00000021076.6	2741.88	-0.191208	0.0546511	-3.4987	0.00046754	0.00998714	Actr10	ARP10 actin-related protein 10 [Source:MGI Symbol;Acc:MGI:1891654]	3029	2136	4773	3401	2792	941	3046	3821	3678	2036	2804
ENSMUSG00000045948.8	535.741	-0.313897	0.0897196	-3.49864	0.000467631	0.00998714	Mrps12	mitochondrial ribosomal protein S12 [Source:MGI Symbol;Acc:MGI:1346333]	580	394	902	595	508	225	647	741	632	398	576
ENSMUSG00000029817.11	1459.49	0.248181	0.0709524	3.49786	0.000469014	0.0100053	Tra2a	transformer 2 alpha [Source:MGI Symbol;Acc:MGI:1933972]	1797	1617	2383	2359	1755	383	1543	1982	1622	976	1195
ENSMUSG00000028495.14	1938.1	-0.292185	0.0835557	-3.49689	0.000470718	0.0100302	Rps6	ribosomal protein S6 [Source:MGI Symbol;Acc:MGI:98159]	2273	1453	3319	2248	1682	761	2113	2938	2527	1344	2085
ENSMUSG00000091337.3	4021.57	-0.252893	0.0723301	-3.49637	0.000471632	0.0100383	Eid1	EP300 interacting inhibitor of differentiation 1 [Source:MGI Symbol;Acc:MGI:1889651]	4426	2888	7007	4701	4131	1456	4547	5653	5440	2888	4296
ENSMUSG00000078566.8	2033.64	-0.255342	0.0730667	-3.49464	0.000474703	0.0100813	Bnip3	BCL2/adenovirus E1B interacting protein 3 [Source:MGI Symbol;Acc:MGI:109326]	2252	1451	3596	2424	2005	708	2227	2848	2694	1573	2234
ENSMUSG00000027546.15	8545.26	-0.139114	0.039808	-3.49462	0.000474729	0.0100813	Atp9a	ATPase, class II, type 9A [Source:MGI Symbol;Acc:MGI:1330826]	9586	7540	14447	11102	8382	2620	10206	12549	10391	6531	8383
ENSMUSG00000090386.10	534.477	0.228837	0.065491	3.49417	0.000475533	0.0100869	Mir99ahg	Mir99a and Mirlet7c-1 host gene (non-protein coding) [Source:MGI Symbol;Acc:MGI:1919929]	651	508	978	832	672	167	572	704	596	325	437
ENSMUSG00000025967.16	1682.36	-0.183121	0.0524259	-3.49296	0.000477697	0.0101093	Eef1b2	eukaryotic translation elongation factor 1 beta 2 [Source:MGI Symbol;Acc:MGI:1929520]	1995	1329	2836	2164	1613	518	1932	2492	2306	1226	1702
ENSMUSG00000039347.7	5636.72	-0.148822	0.0426066	-3.49293	0.000477753	0.0101093	Atp6v0e2	ATPase, H+ transporting, lysosomal V0 subunit E2 [Source:MGI Symbol;Acc:MGI:1923502]	6090	4806	10095	7210	5548	1829	6627	7898	7159	4108	5718
ENSMUSG00000070394.10	353.595	-0.288657	0.0826463	-3.49267	0.000478209	0.0101093	Tmem256	transmembrane protein 256 [Source:MGI Symbol;Acc:MGI:1916436]	378	272	616	420	325	109	467	464	487	270	394
ENSMUSG00000022553.16	977.046	-0.242383	0.0694536	-3.48985	0.000483287	0.0102051	Maf1	MAF1 homolog, negative regulator of RNA polymerase III [Source:MGI Symbol;Acc:MGI:1916127]	1146	788	1582	1231	850	367	1178	1331	1253	689	1035
ENSMUSG00000031633.4	10418.9	-0.233029	0.066791	-3.48893	0.000484967	0.0102291	Slc25a4	solute carrier family 25 (mitochondrial carrier, adenine nucleotide translocator), member 4 [Source:MGI Symbol;Acc:MGI:1353495]	11706	7844	18465	12396	10147	3703	11773	14617	13602	7486	11352
ENSMUSG00000118630.1	55.4231	0.590029	0.169289	3.48534	0.000491505	0.0103553	AL731831.1	prominin 2 (Prom2), pseudogene	72	84	109	87	65	15	52	51	53	27	53
ENSMUSG00000106944.1	282.815	0.317709	0.0911981	3.48372	0.000494493	0.0104066	Gm43843	predicted gene 43843 [Source:MGI Symbol;Acc:MGI:5663980]	324	328	482	458	365	87	282	353	307	178	219
ENSMUSG00000032294.17	18713.7	-0.164837	0.0473221	-3.4833	0.000495269	0.0104112	Pkm	pyruvate kinase, muscle [Source:MGI Symbol;Acc:MGI:97591]	21300	15545	33193	23246	18062	6233	21359	26691	23518	13739	19265
ENSMUSG00000087632.1	46.3236	0.614851	0.176585	3.48189	0.000497883	0.0104509	Gm6058	predicted gene 6058 [Source:MGI Symbol;Acc:MGI:3648617]	57	51	116	68	68	14	52	51	39	21	33
ENSMUSG00000040097.16	5538.45	-0.173502	0.0498328	-3.48168	0.000498275	0.0104509	Flywch1	FLYWCH-type zinc finger 1 [Source:MGI Symbol;Acc:MGI:2442638]	6520	4833	9204	7218	4912	1781	6811	7985	7063	4041	5463
ENSMUSG00000106375.1	1.94499	-3.98935	1.14584	-3.4816	0.00049843	NA	Gm43361	predicted gene 43361 [Source:MGI Symbol;Acc:MGI:5663498]	0	1	0	0	0	0	8	2	3	5	2
ENSMUSG00000107094.1	33.1317	0.762624	0.219185	3.47936	0.00050262	0.0105303	Gm43294	predicted gene 43294 [Source:MGI Symbol;Acc:MGI:5663431]	53	37	61	55	60	5	41	31	27	22	18
ENSMUSG00000064452.1	97.0691	0.460376	0.132332	3.47895	0.000503384	0.0105307	Gm24564	predicted gene, 24564 [Source:MGI Symbol;Acc:MGI:5454341]	112	121	201	164	116	24	101	103	80	69	86
ENSMUSG00000018648.15	1094.55	-0.277578	0.0797973	-3.47854	0.000504147	0.0105307	Dusp14	dual specificity phosphatase 14 [Source:MGI Symbol;Acc:MGI:1927168]	1038	865	2010	1373	997	374	1450	1542	1383	752	1224
ENSMUSG00000112142.1	114.722	0.391586	0.112575	3.47845	0.000504325	0.0105307	Gm47022	predicted gene, 47022 [Source:MGI Symbol;Acc:MGI:6095709]	154	121	209	175	153	40	113	127	128	60	90
ENSMUSG00000107571.1	41.0529	0.623829	0.179399	3.47732	0.00050646	0.0105635	Gm43877	predicted gene, 43877 [Source:MGI Symbol;Acc:MGI:5690269]	61	43	77	71	65	9	30	49	44	29	26
ENSMUSG00000102240.1	467.217	0.498272	0.143383	3.47511	0.000510645	0.0106308	Gm37717	predicted gene, 37717 [Source:MGI Symbol;Acc:MGI:5610945]	471	473	998	691	850	104	541	497	458	268	390
ENSMUSG00000028039.11	827.389	-0.232824	0.0669994	-3.47501	0.000510825	0.0106308	Efna3	ephrin A3 [Source:MGI Symbol;Acc:MGI:106644]	879	753	1388	1059	692	278	1018	1220	1056	576	884
ENSMUSG00000037818.16	487.351	0.217276	0.0625369	3.47437	0.000512061	0.0106447	Abhd18	abhydrolase domain containing 18 [Source:MGI Symbol;Acc:MGI:1915468]	593	492	917	760	545	158	473	613	586	300	421
ENSMUSG00000113432.1	53.025	0.604004	0.173869	3.47391	0.000512927	0.0106509	8430406P12Rik	RIKEN cDNA 8430406P12 gene [Source:MGI Symbol;Acc:MGI:1918744]	90	46	116	85	71	16	34	48	59	32	48
ENSMUSG00000079037.9	12294.8	-0.207492	0.0597371	-3.47342	0.000513878	0.0106588	Prnp	prion protein [Source:MGI Symbol;Acc:MGI:97769]	13351	9762	22378	14509	12163	4254	14382	17396	16280	8677	12727
ENSMUSG00000109279.1	81.2034	0.486622	0.140131	3.47263	0.000515394	0.0106785	Gm45220	predicted gene 45220 [Source:MGI Symbol;Acc:MGI:5753796]	126	86	154	123	101	31	64	85	91	37	69
ENSMUSG00000034209.4	444.739	-0.33169	0.0955848	-3.47012	0.000520231	0.0107668	Rasl10a	RAS-like, family 10, member A [Source:MGI Symbol;Acc:MGI:1922918]	467	361	785	497	367	165	595	653	544	289	515
ENSMUSG00000090862.3	1333.42	-0.231425	0.0667177	-3.46871	0.000522958	0.0108113	Rps13	ribosomal protein S13 [Source:MGI Symbol;Acc:MGI:1915302]	1504	1076	2195	1624	1266	508	1527	1885	1677	915	1442
ENSMUSG00000019370.10	28732.9	-0.219119	0.063185	-3.46789	0.000524563	0.0108325	Calm3	calmodulin 3 [Source:MGI Symbol;Acc:MGI:103249]	30253	23894	51674	34508	27319	10384	33277	39329	35594	21268	30664
ENSMUSG00000063694.5	1536.21	-0.265098	0.0764668	-3.46683	0.000526633	0.0108633	Cycs	cytochrome c, somatic [Source:MGI Symbol;Acc:MGI:88578]	1737	1099	2608	1897	1464	545	1739	2125	2061	1074	1786
ENSMUSG00000106841.1	76.3593	0.581474	0.167739	3.46653	0.000527217	0.0108633	Gm42656	predicted gene 42656 [Source:MGI Symbol;Acc:MGI:5662793]	91	98	187	109	106	16	99	88	58	42	55
ENSMUSG00000104524.1	41.1302	0.707344	0.204077	3.46606	0.000528139	0.010867	Gm37333	predicted gene, 37333 [Source:MGI Symbol;Acc:MGI:5610561]	61	64	69	65	50	15	28	39	35	28	25
ENSMUSG00000004366.4	2552.66	-0.180229	0.0520014	-3.46585	0.000528555	0.010867	Sst	somatostatin [Source:MGI Symbol;Acc:MGI:98326]	2889	2100	4453	3325	2340	852	2907	3576	3252	1886	2704
ENSMUSG00000073702.11	2577.25	-0.293636	0.0847573	-3.46443	0.000531352	0.0109125	Rpl31	ribosomal protein L31 [Source:MGI Symbol;Acc:MGI:2149632]	2942	2024	4349	3224	2067	1011	2796	3785	3746	1749	2630
ENSMUSG00000069274.3	375.823	-0.293503	0.0847545	-3.46298	0.000534231	0.0109596	H4c6	H4 clustered histone 6 [Source:MGI Symbol;Acc:MGI:2448425]	432	304	596	449	331	123	479	583	436	268	440
ENSMUSG00000039672.12	2.11128	3.8979	1.12572	3.4626	0.000534992	NA	Kcne2	potassium voltage-gated channel, Isk-related subfamily, gene 2 [Source:MGI Symbol;Acc:MGI:1891123]	0	4	4	13	7	0	0	1	0	0	0
ENSMUSG00000057110.15	543.483	0.200464	0.0578998	3.46226	0.000535667	0.0109771	Cntrl	centriolin [Source:MGI Symbol;Acc:MGI:1889576]	668	547	1040	805	624	155	603	709	603	363	455
ENSMUSG00000104821.1	132.889	0.448492	0.129651	3.45924	0.000541712	0.0110821	Gm42481	predicted gene 42481 [Source:MGI Symbol;Acc:MGI:5662618]	156	132	236	254	199	33	158	152	139	72	99
ENSMUSG00000018599.5	334.142	-0.257795	0.0745325	-3.45882	0.000542537	0.0110821	Mief2	mitochondrial elongation factor 2 [Source:MGI Symbol;Acc:MGI:2144199]	345	295	546	408	298	118	414	459	418	274	333
ENSMUSG00000041144.12	191.077	0.357849	0.103463	3.45873	0.000542725	0.0110821	NA	NA	278	199	365	283	237	53	163	282	207	101	166
ENSMUSG00000112243.1	24.3715	0.818964	0.236796	3.45852	0.000543159	0.0110821	Gm47342	predicted gene, 47342 [Source:MGI Symbol;Acc:MGI:6096236]	33	24	56	50	42	5	18	26	32	7	18
ENSMUSG00000063087.15	175.352	0.400115	0.115711	3.4579	0.000544409	0.0110955	Gm10125	predicted gene 10125 [Source:MGI Symbol;Acc:MGI:3642044]	248	196	310	336	184	42	155	245	208	111	124
ENSMUSG00000029038.9	1073.2	-0.25404	0.0734932	-3.45664	0.00054695	0.0111352	Ssu72	Ssu72 RNA polymerase II CTD phosphatase homolog (yeast) [Source:MGI Symbol;Acc:MGI:1916241]	1193	835	1886	1193	1040	402	1246	1574	1438	733	1106
ENSMUSG00000108460.1	113.37	0.518545	0.150044	3.45595	0.000548358	0.0111517	Gm39041	predicted gene, 39041 [Source:MGI Symbol;Acc:MGI:5621926]	133	157	194	203	158	20	123	163	108	59	86
ENSMUSG00000096870.2	51.2063	0.567379	0.164195	3.45553	0.00054922	0.0111572	Gm21816	predicted gene, 21816 [Source:MGI Symbol;Acc:MGI:5433980]	78	49	113	82	66	18	45	63	39	24	44
ENSMUSG00000050627.13	3011.76	-0.151288	0.0437923	-3.45466	0.00055098	0.0111808	Gpd1l	glycerol-3-phosphate dehydrogenase 1-like [Source:MGI Symbol;Acc:MGI:1289257]	3319	2546	5301	3739	3062	951	3488	4286	3855	2266	3027
ENSMUSG00000029559.15	1670.06	-0.191819	0.0555348	-3.45402	0.000552288	0.0111952	2210016L21Rik	RIKEN cDNA 2210016L21 gene [Source:MGI Symbol;Acc:MGI:1919607]	1849	1394	2789	2106	1617	595	1911	2291	2015	1302	1722
ENSMUSG00000106018.1	60.8252	0.527417	0.152785	3.45202	0.000556402	0.0112664	Gm43527	predicted gene 43527 [Source:MGI Symbol;Acc:MGI:5663664]	65	72	133	110	84	14	54	76	73	36	39
ENSMUSG00000027613.15	688.071	-0.257516	0.0746059	-3.45168	0.000557099	0.0112683	Eif6	eukaryotic translation initiation factor 6 [Source:MGI Symbol;Acc:MGI:1196288]	739	561	1226	792	617	260	814	1020	823	513	711
ENSMUSG00000072889.9	344.429	0.236178	0.0684302	3.45137	0.000557739	0.0112691	Nfxl1	nuclear transcription factor, X-box binding-like 1 [Source:MGI Symbol;Acc:MGI:1923646]	453	339	635	507	422	96	355	455	392	231	281
ENSMUSG00000016554.9	1327.15	-0.158211	0.0458516	-3.4505	0.000559547	0.0112934	Eif3d	eukaryotic translation initiation factor 3, subunit D [Source:MGI Symbol;Acc:MGI:1933181]	1475	1069	2234	1757	1343	451	1518	1951	1677	959	1310
ENSMUSG00000104503.1	81.393	0.525738	0.152393	3.44989	0.000560811	0.0113068	Gm37738	predicted gene, 37738 [Source:MGI Symbol;Acc:MGI:5610966]	96	99	171	148	109	12	91	112	64	57	60
ENSMUSG00000051747.15	156.917	0.463436	0.134352	3.44942	0.000561801	0.0113146	Ttn	titin [Source:MGI Symbol;Acc:MGI:98864]	239	198	291	269	157	34	136	210	150	126	106
ENSMUSG00000024777.10	2636.38	-0.165679	0.0480396	-3.44879	0.000563099	0.0113285	Ppp2r5b	protein phosphatase 2, regulatory subunit B', beta [Source:MGI Symbol;Acc:MGI:2388480]	3041	2291	4361	3361	2493	894	3068	3652	3252	2051	2603
ENSMUSG00000042750.7	3444	-0.203719	0.0591373	-3.44485	0.00057138	0.0114828	Bex2	brain expressed X-linked 2 [Source:MGI Symbol;Acc:MGI:1338017]	4002	2719	5855	4266	3293	1236	3800	5037	4493	2414	3576
ENSMUSG00000103255.1	150.367	0.395494	0.114851	3.44354	0.000574155	0.0115214	Pcdhac1	protocadherin alpha subfamily C, 1 [Source:MGI Symbol;Acc:MGI:1891442]	194	164	265	276	195	28	181	172	165	90	128
ENSMUSG00000058006.12	3441.72	0.177297	0.0514896	3.44336	0.000574532	0.0115214	Mdn1	midasin AAA ATPase 1 [Source:MGI Symbol;Acc:MGI:1926159]	4225	3436	6245	5104	4055	925	3944	4664	4062	2113	3014
ENSMUSG00000020133.8	455.956	-0.221013	0.0641938	-3.44291	0.000575499	0.0115284	2310011J03Rik	RIKEN cDNA 2310011J03 gene [Source:MGI Symbol;Acc:MGI:1913624]	466	366	785	588	446	146	528	679	576	370	461
ENSMUSG00000108689.1	50.1194	0.552157	0.16039	3.44259	0.000576166	0.0115295	Gm45354	predicted gene 45354 [Source:MGI Symbol;Acc:MGI:5791190]	65	65	106	79	60	16	38	62	46	28	40
ENSMUSG00000022037.15	10028.2	-0.149979	0.043573	-3.44203	0.000577372	0.0115413	Clu	clusterin [Source:MGI Symbol;Acc:MGI:88423]	11381	8433	17922	12894	9482	3154	11296	14460	13110	7565	9996
ENSMUSG00000117333.1	110.185	0.430875	0.125307	3.43855	0.000584848	0.0116783	Gm16386	predicted gene 16386 [Source:MGI Symbol;Acc:MGI:3646848]	147	118	214	180	146	30	90	134	153	65	72
ENSMUSG00000033735.9	358.668	-0.326404	0.0949761	-3.4367	0.000588848	0.0117358	Spr	sepiapterin reductase [Source:MGI Symbol;Acc:MGI:103078]	383	253	649	415	315	133	489	513	472	234	390
ENSMUSG00000050552.8	413.078	-0.295399	0.0859562	-3.43663	0.000589002	0.0117358	Lamtor4	late endosomal/lysosomal adaptor, MAPK and MTOR activator 4 [Source:MGI Symbol;Acc:MGI:1913346]	448	326	709	501	340	165	519	550	543	285	442
ENSMUSG00000102277.1	111.739	0.391985	0.11407	3.43635	0.000589611	0.0117358	A130050O07Rik	RIKEN cDNA A130050O07 gene [Source:MGI Symbol;Acc:MGI:2443458]	144	125	235	172	131	31	126	131	99	68	96
ENSMUSG00000017390.15	12323.9	-0.273251	0.0795541	-3.43478	0.000593028	0.0117913	Aldoc	aldolase C, fructose-bisphosphate [Source:MGI Symbol;Acc:MGI:101863]	14021	9290	21910	14315	11082	4665	13455	16232	16836	9667	12881
ENSMUSG00000039983.13	735.694	-0.255029	0.0742622	-3.43417	0.00059437	0.0118	Ccdc32	coiled-coil domain containing 32 [Source:MGI Symbol;Acc:MGI:2685477]	822	521	1313	883	703	260	871	1013	982	548	783
ENSMUSG00000084304.1	15.9514	0.963144	0.280472	3.43401	0.000594724	0.0118	Gm6142	predicted pseudogene 6142 [Source:MGI Symbol;Acc:MGI:3644670]	31	17	37	24	28	3	15	16	13	6	11
ENSMUSG00000090086.7	461.184	0.413439	0.120436	3.43286	0.000597241	0.0118374	AI480526	expressed sequence AI480526 [Source:MGI Symbol;Acc:MGI:2140910]	519	620	771	842	553	93	459	637	484	310	355
ENSMUSG00000031166.13	4717.57	-0.135161	0.0393849	-3.4318	0.0005996	0.0118716	Wdr13	WD repeat domain 13 [Source:MGI Symbol;Acc:MGI:1914661]	5292	3976	8285	6111	4690	1528	5388	6728	6206	3320	4729
ENSMUSG00000001157.13	799.888	0.178456	0.0520126	3.43102	0.000601307	0.0118928	Gmcl1	germ cell-less, spermatogenesis associated 1 [Source:MGI Symbol;Acc:MGI:1345156]	1027	807	1452	1222	878	210	860	1035	976	542	693
ENSMUSG00000114617.1	51.9977	0.580973	0.1694	3.4296	0.000604468	0.0119427	Gm48766	predicted gene, 48766 [Source:MGI Symbol;Acc:MGI:6098453]	55	73	109	90	73	8	49	53	52	36	45
ENSMUSG00000028842.15	2282.27	0.14674	0.0427991	3.42858	0.000606747	0.0119751	Ago3	argonaute RISC catalytic subunit 3 [Source:MGI Symbol;Acc:MGI:2446634]	2816	2121	4334	3426	2578	613	2468	3023	2853	1500	2037
ENSMUSG00000046058.7	489.85	-0.282306	0.0824129	-3.42551	0.00061365	0.0120826	Eid2	EP300 interacting inhibitor of differentiation 2 [Source:MGI Symbol;Acc:MGI:2681174]	566	382	824	562	425	200	556	715	666	339	488
ENSMUSG00000028821.8	611.478	-0.277461	0.0810025	-3.42534	0.000614025	0.0120826	Syf2	SYF2 homolog, RNA splicing factor (S. cerevisiae) [Source:MGI Symbol;Acc:MGI:1915842]	718	454	1038	736	525	244	725	919	800	422	599
ENSMUSG00000011752.7	2802.58	-0.213998	0.0624759	-3.4253	0.000614131	0.0120826	Pgam1	phosphoglycerate mutase 1 [Source:MGI Symbol;Acc:MGI:97552]	3131	2214	4803	3463	2715	993	3257	3827	3409	2080	3081
ENSMUSG00000051234.6	927.188	-0.292548	0.0854708	-3.42278	0.000619835	0.0121821	Rnf7	ring finger protein 7 [Source:MGI Symbol;Acc:MGI:1337096]	1097	668	1583	1068	826	360	984	1335	1226	695	1007
ENSMUSG00000033436.13	2308.83	-0.151421	0.0442698	-3.42041	0.00062527	0.012276	Armcx2	armadillo repeat containing, X-linked 2 [Source:MGI Symbol;Acc:MGI:1914666]	2522	1921	4053	2937	2344	756	2648	3271	2942	1688	2356
ENSMUSG00000103146.1	143.581	0.416316	0.121746	3.41953	0.000627289	0.0122984	Gm37745	predicted gene, 37745 [Source:MGI Symbol;Acc:MGI:5610973]	169	173	285	222	201	29	162	175	180	70	115
ENSMUSG00000060093.6	229.515	-0.401855	0.117524	-3.41934	0.000627722	0.0122984	H4c1	H4 clustered histone 1 [Source:MGI Symbol;Acc:MGI:2448419]	240	170	423	248	170	85	272	329	280	178	294
ENSMUSG00000111107.1	38.452	0.653958	0.191337	3.41783	0.000631221	0.0123372	Gm48737	predicted gene, 48737 [Source:MGI Symbol;Acc:MGI:6098402]	52	55	80	54	57	9	44	40	39	17	25
ENSMUSG00000025938.16	240.594	0.391094	0.11443	3.41775	0.000631414	0.0123372	Slco5a1	solute carrier organic anion transporter family, member 5A1 [Source:MGI Symbol;Acc:MGI:2443431]	356	293	380	384	286	67	207	308	307	142	171
ENSMUSG00000047084.8	515.035	-0.210211	0.0615077	-3.41763	0.00063168	0.0123372	Ngrn	neugrin, neurite outgrowth associated [Source:MGI Symbol;Acc:MGI:1933212]	572	405	849	662	500	185	589	750	677	357	535
ENSMUSG00000026260.12	2420.28	-0.239448	0.0700861	-3.41648	0.000634352	0.0123765	Ndufa10	NADH:ubiquinone oxidoreductase subunit A10 [Source:MGI Symbol;Acc:MGI:1914523]	2796	1807	4164	3017	2225	920	2693	3421	3197	1730	2502
ENSMUSG00000089416.1	10.854	1.16214	0.3402	3.41606	0.000635337	0.0123828	Gm22116	predicted gene, 22116 [Source:MGI Symbol;Acc:MGI:5451893]	19	18	22	20	18	1	11	9	8	5	6
ENSMUSG00000040451.18	999.392	0.194009	0.056799	3.41571	0.00063615	0.0123858	Sgms1	sphingomyelin synthase 1 [Source:MGI Symbol;Acc:MGI:2444110]	1301	943	1822	1450	1205	299	975	1236	1139	693	919
ENSMUSG00000032410.13	1650.81	0.253191	0.0741394	3.41506	0.000637669	0.0124024	Xrn1	5'-3' exoribonuclease 1 [Source:MGI Symbol;Acc:MGI:891964]	2007	1747	2847	2626	2069	394	1819	2155	2064	1087	1296
ENSMUSG00000105434.1	164.862	0.378184	0.110778	3.41389	0.000640414	0.0124406	Gm43359	predicted gene 43359 [Source:MGI Symbol;Acc:MGI:5663496]	209	210	316	260	192	32	178	220	155	106	148
ENSMUSG00000059070.16	1268.13	-0.250232	0.0733032	-3.41366	0.000640958	0.0124406	Rpl18	ribosomal protein L18 [Source:MGI Symbol;Acc:MGI:98003]	1412	983	2267	1490	1159	461	1511	1815	1552	902	1401
ENSMUSG00000074461.2	276.742	-0.279688	0.0819432	-3.41319	0.000642071	0.0124493	Gm10699	predicted gene 10699 [Source:MGI Symbol;Acc:MGI:3642530]	295	219	414	327	283	112	341	383	377	195	265
ENSMUSG00000104406.1	30.5843	0.73092	0.214349	3.40995	0.000649758	0.0125853	Gm38014	predicted gene, 38014 [Source:MGI Symbol;Acc:MGI:5611242]	42	35	71	55	47	5	39	38	20	16	19
ENSMUSG00000031513.8	1202.82	-0.181315	0.0531767	-3.40966	0.000650429	0.0125853	Leprotl1	leptin receptor overlapping transcript-like 1 [Source:MGI Symbol;Acc:MGI:1915442]	1360	978	2085	1592	1122	357	1369	1790	1626	895	1247
ENSMUSG00000056201.8	11190.7	-0.164291	0.0482019	-3.40839	0.00065347	0.0126311	Cfl1	cofilin 1, non-muscle [Source:MGI Symbol;Acc:MGI:101757]	11901	9399	19670	14276	11262	3802	12439	15470	14135	8385	11629
ENSMUSG00000113922.1	53.363	0.665156	0.195209	3.40741	0.000655818	0.0126634	Gm48887	predicted gene, 48887 [Source:MGI Symbol;Acc:MGI:6098646]	79	78	88	86	69	19	52	53	34	22	48
ENSMUSG00000105998.1	19.2002	0.890816	0.261623	3.40496	0.00066174	0.0127646	Gm44324	predicted gene, 44324 [Source:MGI Symbol;Acc:MGI:5690716]	28	28	39	36	32	2	18	27	14	7	14
ENSMUSG00000036398.13	955.006	-0.221976	0.0652453	-3.40218	0.00066851	0.0128819	Ppp1r11	protein phosphatase 1, regulatory inhibitor subunit 11 [Source:MGI Symbol;Acc:MGI:1923747]	1020	801	1665	1161	882	357	1102	1297	1291	667	988
ENSMUSG00000040584.8	778.148	0.25297	0.0743708	3.40147	0.000670256	0.0129023	Abcb1a	ATP-binding cassette, sub-family B (MDR/TAP), member 1A [Source:MGI Symbol;Acc:MGI:97570]	981	774	1548	1137	941	211	720	915	911	491	802
ENSMUSG00000116626.1	210.327	0.379421	0.111561	3.40102	0.000671359	0.0129102	Gm49705	predicted gene, 49705 [Source:MGI Symbol;Acc:MGI:6215167]	269	216	371	308	329	56	197	258	264	120	163
ENSMUSG00000020014.17	412.999	0.220513	0.0648466	3.40053	0.000672555	0.0129199	Cfap54	cilia and flagella associated protein 54 [Source:MGI Symbol;Acc:MGI:1922208]	536	410	780	628	473	114	425	584	473	258	346
ENSMUSG00000103151.1	7.0005	1.69125	0.497843	3.39714	0.000680929	NA	Gm38292	predicted gene, 38292 [Source:MGI Symbol;Acc:MGI:5611520]	14	5	18	9	22	2	5	5	3	2	2
ENSMUSG00000003469.9	6130.13	-0.254627	0.0749643	-3.39664	0.000682182	0.0130832	Phyhip	phytanoyl-CoA hydroxylase interacting protein [Source:MGI Symbol;Acc:MGI:1860417]	6864	5419	8530	8659	5199	2005	7759	8973	8069	5072	5542
ENSMUSG00000033191.14	241.056	0.29871	0.0879455	3.39653	0.000682449	0.0130832	Tie1	tyrosine kinase with immunoglobulin-like and EGF-like domains 1 [Source:MGI Symbol;Acc:MGI:99906]	334	239	454	379	267	80	248	291	225	158	207
ENSMUSG00000022010.19	6996.42	-0.133444	0.0393006	-3.39547	0.000685101	0.0131206	Tsc22d1	TSC22 domain family, member 1 [Source:MGI Symbol;Acc:MGI:109127]	8023	5993	12112	9335	6626	2176	8014	9983	8839	5265	7054
ENSMUSG00000038984.4	1676.96	-0.167163	0.0492411	-3.39478	0.000686845	0.0131406	Tspyl5	testis-specific protein, Y-encoded-like 5 [Source:MGI Symbol;Acc:MGI:2442458]	1794	1370	2884	2177	1705	581	1858	2362	2280	1213	1644
ENSMUSG00000031988.10	2335	-0.173816	0.0512068	-3.39439	0.000687806	0.0131455	Vps26b	VPS26 retromer complex component B [Source:MGI Symbol;Acc:MGI:1917656]	2729	1956	3940	2995	2162	813	2680	3378	3032	1619	2356
ENSMUSG00000102521.1	66.5388	0.580746	0.171124	3.39372	0.000689504	0.0131645	Gm37781	predicted gene, 37781 [Source:MGI Symbol;Acc:MGI:5611009]	71	75	127	111	125	12	63	80	73	36	52
ENSMUSG00000105719.1	20.1081	0.862883	0.254318	3.39293	0.000691505	0.0131774	Gm42872	predicted gene 42872 [Source:MGI Symbol;Acc:MGI:5663009]	38	19	51	39	23	5	11	24	16	11	16
ENSMUSG00000026123.11	4965.25	-0.148591	0.0437949	-3.39289	0.000691586	0.0131774	Plekhb2	pleckstrin homology domain containing, family B (evectins) member 2 [Source:MGI Symbol;Acc:MGI:2385825]	5796	4143	8649	6460	4686	1539	5877	7017	6609	3611	4949
ENSMUSG00000022708.16	5105.83	0.252621	0.0744935	3.39119	0.000695909	0.0132369	Zbtb20	zinc finger and BTB domain containing 20 [Source:MGI Symbol;Acc:MGI:1929213]	6707	5396	8277	8546	5877	1411	5243	7034	6213	3282	3795
ENSMUSG00000110325.1	25.1897	1.02633	0.302655	3.3911	0.000696121	0.0132369	Gm45293	predicted gene 45293 [Source:MGI Symbol;Acc:MGI:5791129]	41	29	26	54	57	7	21	29	16	8	15
ENSMUSG00000104488.1	35.8614	0.685925	0.20232	3.39029	0.000698182	0.0132501	Gm38062	predicted gene, 38062 [Source:MGI Symbol;Acc:MGI:5611290]	54	56	89	52	37	6	37	44	35	18	24
ENSMUSG00000091825.1	29.1983	0.879229	0.259339	3.39027	0.000698233	0.0132501	Gm5778	predicted gene 5778 [Source:MGI Symbol;Acc:MGI:3646275]	21	53	70	49	48	6	24	33	24	12	22
ENSMUSG00000036966.15	2526	-0.133901	0.0395013	-3.3898	0.000699443	0.0132597	Spryd3	SPRY domain containing 3 [Source:MGI Symbol;Acc:MGI:2446175]	2812	2187	4401	3250	2522	785	3026	3605	3318	1808	2459
ENSMUSG00000009216.7	414.859	-0.255093	0.0752695	-3.38907	0.000701304	0.0132815	Fam163b	family with sequence similarity 163, member B [Source:MGI Symbol;Acc:MGI:1926106]	447	335	613	528	409	163	489	561	513	302	448
ENSMUSG00000031458.8	349.389	-0.278373	0.0821582	-3.38825	0.0007034	0.0133078	Coprs	coordinator of PRMT5, differentiation stimulator [Source:MGI Symbol;Acc:MGI:1913673]	396	245	578	397	353	134	407	504	455	259	360
ENSMUSG00000109481.1	135.76	0.34938	0.103149	3.38713	0.000706267	0.0133485	Gm45130	predicted gene 45130 [Source:MGI Symbol;Acc:MGI:5753706]	157	136	276	219	180	41	142	159	156	74	111
ENSMUSG00000036752.4	4678.51	-0.258489	0.0763227	-3.38679	0.000707163	0.0133507	Tubb4b	tubulin, beta 4B class IVB [Source:MGI Symbol;Acc:MGI:1915472]	4817	3556	8485	5285	4769	1688	5482	6532	5786	3456	5207
ENSMUSG00000113852.1	73.6877	0.534338	0.15779	3.38638	0.000708216	0.0133507	Gm48062	predicted gene, 48062 [Source:MGI Symbol;Acc:MGI:6097387]	93	101	166	108	85	21	76	98	52	42	55
ENSMUSG00000034327.17	241.849	0.318219	0.0939735	3.38626	0.000708522	0.0133507	Kctd9	potassium channel tetramerisation domain containing 9 [Source:MGI Symbol;Acc:MGI:2145579]	296	283	430	369	303	68	271	271	278	159	178
ENSMUSG00000104910.1	43.2459	0.615555	0.18184	3.38514	0.000711414	0.0133773	Gm43331	predicted gene 43331 [Source:MGI Symbol;Acc:MGI:5663468]	58	63	83	65	64	7	49	48	40	23	34
ENSMUSG00000032281.11	2600.79	-0.249617	0.0737414	-3.38503	0.000711702	0.0133773	Acsbg1	acyl-CoA synthetase bubblegum family member 1 [Source:MGI Symbol;Acc:MGI:2385656]	3013	1993	4470	3021	2451	940	2937	3372	3466	2000	2834
ENSMUSG00000006651.8	15855.5	-0.154337	0.045596	-3.38489	0.000712076	0.0133773	Aplp1	amyloid beta (A4) precursor-like protein 1 [Source:MGI Symbol;Acc:MGI:88046]	17589	14110	26659	20731	15093	4850	18838	22852	19083	12342	16250
ENSMUSG00000029580.14	33941.2	-0.161403	0.0477047	-3.38339	0.000715977	0.0134371	Actb	actin, beta [Source:MGI Symbol;Acc:MGI:87904]	39126	27652	59568	45250	31261	10870	37859	48841	43541	25926	34489
ENSMUSG00000025739.13	481.052	-0.357977	0.105831	-3.38255	0.000718175	0.0134565	Gng13	guanine nucleotide binding protein (G protein), gamma 13 [Source:MGI Symbol;Acc:MGI:1925616]	484	359	863	501	445	182	560	677	565	358	617
ENSMUSG00000109461.1	46.9697	0.611346	0.180741	3.38244	0.000718447	0.0134565	Gm44848	predicted gene 44848 [Source:MGI Symbol;Acc:MGI:5753424]	70	61	83	90	60	9	54	55	55	24	24
ENSMUSG00000114707.1	40.8979	0.651538	0.192713	3.38088	0.000722543	0.0135197	Gm47558	predicted gene, 47558 [Source:MGI Symbol;Acc:MGI:6096579]	52	48	83	82	62	5	42	49	50	27	19
ENSMUSG00000105472.1	26.5072	0.720576	0.213187	3.38002	0.000724817	0.0135487	Gm43024	predicted gene 43024 [Source:MGI Symbol;Acc:MGI:5663161]	37	36	54	47	36	7	27	29	26	12	15
ENSMUSG00000034245.10	4096.55	-0.183795	0.0543903	-3.37918	0.000727018	0.0135763	Hdac11	histone deacetylase 11 [Source:MGI Symbol;Acc:MGI:2385252]	4801	3412	6871	5176	3811	1464	4663	5562	5255	3085	4089
ENSMUSG00000006575.14	5416.99	-0.219358	0.0649255	-3.37861	0.000728544	0.0135913	Rundc3a	RUN domain containing 3A [Source:MGI Symbol;Acc:MGI:1858752]	5766	4493	9644	6369	5255	1881	6299	7605	6503	4037	5998
ENSMUSG00000072972.3	73.6843	0.503454	0.149048	3.3778	0.000730691	0.0136178	Adam4	a disintegrin and metallopeptidase domain 4 [Source:MGI Symbol;Acc:MGI:104731]	91	93	143	108	112	18	73	85	86	30	64
ENSMUSG00000008307.11	164.348	0.345359	0.102264	3.37714	0.000732429	0.0136359	1700109H08Rik	RIKEN cDNA 1700109H08 gene [Source:MGI Symbol;Acc:MGI:1924286]	208	194	302	278	192	34	149	223	197	112	132
ENSMUSG00000035649.17	1481.79	0.188995	0.0559673	3.37688	0.000733119	0.0136359	Zcchc7	zinc finger, CCHC domain containing 7 [Source:MGI Symbol;Acc:MGI:2442912]	1783	1427	2650	2374	1757	429	1472	2079	1767	913	1303
ENSMUSG00000078453.3	120.403	-0.384278	0.113826	-3.37601	0.00073544	0.0136413	Abracl	ABRA C-terminal like [Source:MGI Symbol;Acc:MGI:1920362]	132	91	198	145	91	44	159	181	184	77	125
ENSMUSG00000020153.14	1075.38	-0.264584	0.0783739	-3.37591	0.000735714	0.0136413	Ndufs7	NADH:ubiquinone oxidoreductase core subunit S7 [Source:MGI Symbol;Acc:MGI:1922656]	1219	848	1934	1279	904	367	1277	1508	1386	776	1240
ENSMUSG00000112075.1	47.9868	0.556189	0.16476	3.37575	0.000736137	0.0136413	Gm47700	predicted gene, 47700 [Source:MGI Symbol;Acc:MGI:6096813]	71	47	91	92	63	13	41	45	53	26	44
ENSMUSG00000043467.19	1303.49	0.160452	0.0475316	3.37568	0.000736324	0.0136413	Zbtb37	zinc finger and BTB domain containing 37 [Source:MGI Symbol;Acc:MGI:2444467]	1621	1252	2372	1980	1497	357	1356	1714	1663	864	1127
ENSMUSG00000054582.4	5.79285	1.67267	0.495691	3.37442	0.000739713	NA	Pabpc1l	poly(A) binding protein, cytoplasmic 1-like [Source:MGI Symbol;Acc:MGI:1922908]	10	6	15	11	15	1	3	3	3	3	3
ENSMUSG00000107091.1	18.082	0.922342	0.273474	3.37269	0.000744379	0.0137604	Gm43343	predicted gene 43343 [Source:MGI Symbol;Acc:MGI:5663480]	31	23	32	31	31	4	13	20	10	13	11
ENSMUSG00000033430.10	999.593	-0.172326	0.0510972	-3.37251	0.000744851	0.0137604	Terf2ip	telomeric repeat binding factor 2, interacting protein [Source:MGI Symbol;Acc:MGI:1929871]	1149	846	1631	1307	948	339	1166	1506	1251	755	933
ENSMUSG00000030774.13	9916.3	-0.206436	0.061212	-3.37247	0.000744959	0.0137604	Pak1	p21 (RAC1) activated kinase 1 [Source:MGI Symbol;Acc:MGI:1339975]	10391	7646	18248	12141	9989	3275	11886	13561	12898	7338	10525
ENSMUSG00000097536.2	202.907	0.356307	0.105713	3.37051	0.000750285	0.0138452	2610037D02Rik	RIKEN cDNA 2610037D02 gene [Source:MGI Symbol;Acc:MGI:1917290]	268	223	321	357	258	53	207	242	219	147	147
ENSMUSG00000030042.15	439.66	-0.239899	0.0711931	-3.36969	0.000752531	0.0138729	Pole4	polymerase (DNA-directed), epsilon 4 (p12 subunit) [Source:MGI Symbol;Acc:MGI:1914229]	449	330	764	562	429	158	506	602	577	335	467
ENSMUSG00000028081.6	3295.38	-0.259182	0.0769509	-3.36815	0.000756739	0.0139304	Rps3a1	ribosomal protein S3A1 [Source:MGI Symbol;Acc:MGI:1202063]	3899	2468	5648	3910	2988	1260	3626	4916	4565	2267	3299
ENSMUSG00000102764.1	48.6957	0.610713	0.181328	3.36801	0.000757134	0.0139304	Gm37183	predicted gene, 37183 [Source:MGI Symbol;Acc:MGI:5610411]	57	73	100	75	69	11	52	54	59	21	30
ENSMUSG00000107884.1	36.7287	0.613338	0.182216	3.366	0.000762658	0.0140182	Gm44144	predicted gene, 44144 [Source:MGI Symbol;Acc:MGI:5690536]	53	41	76	64	49	11	36	45	30	15	30
ENSMUSG00000036438.14	26863.1	-0.207484	0.0616549	-3.36524	0.000764763	0.0140416	Calm2	calmodulin 2 [Source:MGI Symbol;Acc:MGI:103250]	29009	20122	47286	34808	26774	9506	30034	37208	37988	19199	26717
ENSMUSG00000008682.13	2547	-0.247722	0.0736232	-3.36473	0.000766177	0.0140416	Rpl10	ribosomal protein L10 [Source:MGI Symbol;Acc:MGI:105943]	2913	1947	4378	3028	2391	988	2847	3666	3446	1731	2607
ENSMUSG00000032336.17	10699.3	-0.121804	0.0362002	-3.36473	0.000766184	0.0140416	Nptn	neuroplastin [Source:MGI Symbol;Acc:MGI:108077]	11712	8991	17925	15194	10761	3321	12018	15296	14199	7983	10343
ENSMUSG00000108297.1	117.775	0.472615	0.140478	3.36434	0.000767279	0.0140416	Gm44167	predicted gene, 44167 [Source:MGI Symbol;Acc:MGI:5690559]	141	140	192	223	166	28	120	144	135	79	67
ENSMUSG00000004044.9	311.505	0.319237	0.0948927	3.36419	0.000767678	0.0140416	Cavin1	caveolae associated 1 [Source:MGI Symbol;Acc:MGI:1277968]	393	349	609	487	378	63	348	437	372	163	271
ENSMUSG00000021967.4	462.88	-0.26946	0.0801028	-3.36392	0.000768427	0.0140416	Mrpl57	mitochondrial ribosomal protein L57 [Source:MGI Symbol;Acc:MGI:1915090]	542	358	777	572	384	170	518	653	594	352	512
ENSMUSG00000086916.2	57.6159	0.497749	0.14807	3.36157	0.000774994	0.0141236	Gm15903	predicted gene 15903 [Source:MGI Symbol;Acc:MGI:3802037]	71	70	112	96	80	14	59	68	55	30	50
ENSMUSG00000101337.6	83.4379	0.479425	0.142622	3.36152	0.000775154	0.0141236	Dnah7c	dynein, axonemal, heavy chain 7C [Source:MGI Symbol;Acc:MGI:3639762]	102	94	192	129	119	11	100	103	81	50	72
ENSMUSG00000023944.14	27228.2	-0.108497	0.0322763	-3.36151	0.000775177	0.0141236	Hsp90ab1	heat shock protein 90 alpha (cytosolic), class B member 1 [Source:MGI Symbol;Acc:MGI:96247]	31029	23464	46424	36199	27699	8264	31429	38927	35962	20412	25540
ENSMUSG00000008140.18	2427.87	-0.194055	0.0577587	-3.35976	0.000780104	0.014193	Emc10	ER membrane protein complex subunit 10 [Source:MGI Symbol;Acc:MGI:1916933]	2753	2098	4202	3086	2133	752	2956	3320	3115	1915	2511
ENSMUSG00000117792.1	20.8573	1.04192	0.310129	3.35962	0.0007805	0.014193	4930588A03Rik	RIKEN cDNA 4930588A03 gene [Source:MGI Symbol;Acc:MGI:1923118]	21	30	35	48	45	4	22	20	24	4	9
ENSMUSG00000091577.2	38.7948	0.691372	0.205856	3.35853	0.000783584	0.0142352	Gm6211	predicted gene 6211 [Source:MGI Symbol;Acc:MGI:3646534]	39	49	99	57	66	8	40	33	41	19	32
ENSMUSG00000104973.1	64.6642	0.599384	0.178598	3.35604	0.000790658	0.0143498	A530041M06Rik	RIKEN cDNA A530041M06 gene [Source:MGI Symbol;Acc:MGI:3026943]	68	82	126	123	102	12	62	92	76	34	34
ENSMUSG00000032320.7	1698.83	-0.210694	0.0627944	-3.35529	0.000792805	0.0143734	Rcn2	reticulocalbin 2 [Source:MGI Symbol;Acc:MGI:1349765]	2049	1323	2856	2022	1640	573	1959	2457	2275	1191	1796
ENSMUSG00000018909.15	8983.35	-0.112243	0.0334547	-3.35506	0.00079349	0.0143734	Arrb1	arrestin, beta 1 [Source:MGI Symbol;Acc:MGI:99473]	9967	8055	15158	12062	8940	2913	10772	12488	11607	6398	8476
ENSMUSG00000110499.1	22.9404	0.794006	0.236696	3.35454	0.000794965	0.0143777	Gm45873	predicted gene 45873 [Source:MGI Symbol;Acc:MGI:5804988]	32	29	51	54	29	2	25	27	22	9	18
ENSMUSG00000033307.7	1614.03	-0.224166	0.0668268	-3.35444	0.000795262	0.0143777	Mif	macrophage migration inhibitory factor (glycosylation-inhibiting factor) [Source:MGI Symbol;Acc:MGI:96982]	1760	1234	2850	1971	1583	552	1848	2299	1942	1235	1791
ENSMUSG00000090733.6	1928.48	-0.293301	0.0874497	-3.35394	0.000796701	0.0143898	Rps27	ribosomal protein S27 [Source:MGI Symbol;Acc:MGI:1888676]	2330	1439	3175	2332	1621	760	2062	2661	2660	1388	2105
ENSMUSG00000024208.16	823.482	-0.302563	0.0902286	-3.35329	0.000798556	0.0144094	Uqcc2	ubiquinol-cytochrome c reductase complex assembly factor 2 [Source:MGI Symbol;Acc:MGI:1914517]	861	602	1533	954	733	301	985	1125	1037	593	982
ENSMUSG00000035202.8	8018	3.57373	1.06626	3.35165	0.000803317	0.0144814	Lars2	leucyl-tRNA synthetase, mitochondrial [Source:MGI Symbol;Acc:MGI:2142973]	446	46662	669	22503	13049	1366	1232	667	546	492	811
ENSMUSG00000020737.12	1181.96	-0.206596	0.0616566	-3.35075	0.000805929	0.014487	Jpt1	Jupiter microtubule associated homolog 1 [Source:MGI Symbol;Acc:MGI:1096361]	1232	970	2125	1427	1157	417	1398	1703	1451	858	1232
ENSMUSG00000025889.13	4261.58	-0.205548	0.0613532	-3.35024	0.000807414	0.014487	Snca	synuclein, alpha [Source:MGI Symbol;Acc:MGI:1277151]	4303	3343	7277	5330	4619	1533	4942	5847	5631	3130	4240
ENSMUSG00000117974.1	17.1624	0.92017	0.274668	3.35012	0.000807765	0.014487	Tuba-rs1	tubulin alpha, related sequence 1 [Source:MGI Symbol;Acc:MGI:1349435]	28	26	39	27	23	3	17	12	14	13	9
ENSMUSG00000019054.13	1726.93	-0.257721	0.0769313	-3.35001	0.000808089	0.014487	Fis1	fission, mitochondrial 1 [Source:MGI Symbol;Acc:MGI:1913687]	1886	1360	3138	1972	1574	660	1963	2414	2170	1267	1856
ENSMUSG00000041889.7	2070.73	-0.204259	0.0609733	-3.34997	0.00080819	0.014487	Shisa4	shisa family member 4 [Source:MGI Symbol;Acc:MGI:1924802]	2077	1761	3639	2641	2005	676	2492	2800	2512	1658	2204
ENSMUSG00000001445.10	754.664	-0.184046	0.0549401	-3.34995	0.000808269	0.014487	Mrpl10	mitochondrial ribosomal protein L10 [Source:MGI Symbol;Acc:MGI:1333801]	893	617	1256	973	698	247	888	1089	978	570	746
ENSMUSG00000043948.2	27.191	0.706878	0.211039	3.34951	0.000809545	0.014496	Olfr691	olfactory receptor 691 [Source:MGI Symbol;Acc:MGI:3030525]	39	35	58	43	40	7	24	32	29	14	14
ENSMUSG00000021903.11	100.768	0.394761	0.117887	3.34864	0.000812089	0.0145276	Galnt15	polypeptide N-acetylgalactosaminyltransferase 15 [Source:MGI Symbol;Acc:MGI:1926004]	122	118	199	181	119	20	109	131	112	62	78
ENSMUSG00000107586.1	75.6145	0.507404	0.151559	3.3479	0.000814272	0.0145439	Gm44283	predicted gene, 44283 [Source:MGI Symbol;Acc:MGI:5690675]	77	87	166	122	117	17	57	92	87	52	57
ENSMUSG00000057666.18	20006.4	-0.152033	0.0454129	-3.3478	0.000814551	0.0145439	Gapdh	glyceraldehyde-3-phosphate dehydrogenase [Source:MGI Symbol;Acc:MGI:95640]	21316	17667	34096	25394	20345	6771	22523	27451	24839	15259	20292
ENSMUSG00000114193.1	72.0993	0.54776	0.163671	3.34671	0.000817759	0.0145717	Gm48139	predicted gene, 48139 [Source:MGI Symbol;Acc:MGI:6097504]	105	73	147	116	106	22	73	105	70	21	53
ENSMUSG00000090449.1	26.6235	0.782379	0.233777	3.34668	0.000817841	0.0145717	Gm17076	predicted gene 17076 [Source:MGI Symbol;Acc:MGI:4937903]	41	28	43	55	48	6	22	31	30	9	18
ENSMUSG00000041231.15	775.055	-0.250425	0.0748325	-3.34648	0.000818444	0.0145717	Ublcp1	ubiquitin-like domain containing CTD phosphatase 1 [Source:MGI Symbol;Acc:MGI:1933105]	859	577	1351	923	741	290	857	1033	1085	600	780
ENSMUSG00000047215.14	4200.53	-0.330613	0.0988703	-3.34391	0.000826063	0.0146934	Rpl9	ribosomal protein L9 [Source:MGI Symbol;Acc:MGI:1298373]	4940	2975	7018	4935	3601	1806	4607	6088	5728	2790	4438
ENSMUSG00000020912.4	229.812	-0.313094	0.0936536	-3.34311	0.000828445	0.0147113	Krt12	keratin 12 [Source:MGI Symbol;Acc:MGI:96687]	246	168	380	295	194	85	280	299	290	184	263
ENSMUSG00000009549.14	855.694	-0.231101	0.0691334	-3.34283	0.000829278	0.0147113	Srp14	signal recognition particle 14 [Source:MGI Symbol;Acc:MGI:107169]	1016	696	1436	1053	738	308	959	1293	1100	604	899
ENSMUSG00000021578.17	2159.49	-0.142386	0.0425955	-3.34274	0.000829551	0.0147113	Ccdc127	coiled-coil domain containing 127 [Source:MGI Symbol;Acc:MGI:1914683]	2394	1761	3770	2865	2166	701	2461	3071	2906	1570	2088
ENSMUSG00000101964.1	31.6847	0.737852	0.220749	3.3425	0.000830275	0.0147113	Gm28693	predicted gene 28693 [Source:MGI Symbol;Acc:MGI:5579399]	32	48	65	59	49	7	37	36	28	12	20
ENSMUSG00000018567.14	1588.95	-0.234759	0.0702396	-3.34226	0.000830999	0.0147113	Gabarap	gamma-aminobutyric acid receptor associated protein [Source:MGI Symbol;Acc:MGI:1861742]	1862	1294	2748	1810	1448	574	1734	2283	2112	1158	1684
ENSMUSG00000052336.7	1019.72	-0.258831	0.0774618	-3.3414	0.000833576	0.014743	Cx3cr1	chemokine (C-X3-C motif) receptor 1 [Source:MGI Symbol;Acc:MGI:1333815]	1127	679	1716	1237	1093	342	1172	1520	1353	830	1001
ENSMUSG00000058076.12	1217.04	-0.21782	0.0652113	-3.34022	0.00083713	0.0147919	Sdhc	succinate dehydrogenase complex, subunit C, integral membrane protein [Source:MGI Symbol;Acc:MGI:1913302]	1378	1012	2070	1476	1109	465	1363	1706	1620	855	1229
ENSMUSG00000009927.9	2286.52	-0.311387	0.0932609	-3.33888	0.000841158	0.0148491	Rps25	ribosomal protein S25 [Source:MGI Symbol;Acc:MGI:1922867]	2655	1710	3749	2658	2024	981	2563	3196	3087	1515	2419
ENSMUSG00000062328.8	3156.65	-0.293472	0.0879138	-3.33818	0.000843277	0.0148725	Rpl17	ribosomal protein L17 [Source:MGI Symbol;Acc:MGI:2448270]	3643	2468	5135	3728	2789	1330	3477	4488	4424	2105	3170
ENSMUSG00000107796.1	14.9017	1.00818	0.302143	3.33678	0.000847562	0.014934	Gm44068	predicted gene, 44068 [Source:MGI Symbol;Acc:MGI:5690460]	20	16	34	30	25	6	15	13	7	5	9
ENSMUSG00000106057.1	28.4325	0.887616	0.266066	3.33607	0.000849722	0.014958	Gm43560	predicted gene 43560 [Source:MGI Symbol;Acc:MGI:5663697]	29	36	75	64	43	3	38	32	13	13	22
ENSMUSG00000007950.9	3958.17	-0.240306	0.0720401	-3.33573	0.000850771	0.0149624	Abhd8	abhydrolase domain containing 8 [Source:MGI Symbol;Acc:MGI:1918946]	4477	3277	7038	4625	3474	1345	4937	5593	4603	3044	4297
ENSMUSG00000024248.14	1817.68	-0.267632	0.0802575	-3.33467	0.000854007	0.0150052	Cox7a2l	cytochrome c oxidase subunit 7A2 like [Source:MGI Symbol;Acc:MGI:106015]	1906	1323	3231	2159	1798	727	1977	2597	2465	1303	1828
ENSMUSG00000032181.7	4804.61	-0.179099	0.0537365	-3.33292	0.000859409	0.015086	Scg3	secretogranin III [Source:MGI Symbol;Acc:MGI:103032]	5264	3691	8452	6170	4901	1684	5574	6686	6146	3537	4774
ENSMUSG00000061787.15	1792.6	-0.276475	0.0829905	-3.33141	0.000864081	0.0151516	Rps17	ribosomal protein S17 [Source:MGI Symbol;Acc:MGI:1309526]	2078	1332	3145	2166	1536	688	1945	2635	2500	1219	1902
ENSMUSG00000105804.1	89.4368	0.430358	0.129191	3.33119	0.000864767	0.0151516	Gm43654	predicted gene 43654 [Source:MGI Symbol;Acc:MGI:5663791]	128	94	171	135	118	28	92	105	79	43	85
ENSMUSG00000050266.6	20.0772	0.85217	0.255948	3.32947	0.000870126	0.0152279	Olfr690	olfactory receptor 690 [Source:MGI Symbol;Acc:MGI:3030524]	25	22	51	47	30	2	19	22	20	6	19
ENSMUSG00000021610.8	1832.56	-0.170797	0.0513016	-3.32927	0.000870749	0.0152279	Clptm1l	CLPTM1-like [Source:MGI Symbol;Acc:MGI:2442892]	2107	1501	3191	2398	1679	630	2096	2635	2422	1304	1809
ENSMUSG00000086842.2	71.2458	0.478404	0.143923	3.32404	0.000887246	0.015502	Gm15681	predicted gene 15681 [Source:MGI Symbol;Acc:MGI:3783123]	106	72	134	126	89	19	47	80	84	46	64
ENSMUSG00000033066.16	15939.2	-0.0977505	0.0294156	-3.32309	0.000890271	0.0155287	NA	NA	17477	14055	26416	22064	16584	5096	18178	22321	20735	11615	15066
ENSMUSG00000004285.12	1055.28	-0.227561	0.0684797	-3.32304	0.000890436	0.0155287	Atp6v1f	ATPase, H+ transporting, lysosomal V1 subunit F [Source:MGI Symbol;Acc:MGI:1913394]	1104	818	1946	1280	1013	356	1200	1496	1384	775	1162
ENSMUSG00000032199.13	2500.05	-0.169515	0.051027	-3.32207	0.000893532	0.0155682	Polr2m	polymerase (RNA) II (DNA directed) polypeptide M [Source:MGI Symbol;Acc:MGI:107282]	2920	1984	4336	3072	2509	822	2881	3642	3324	1799	2468
ENSMUSG00000054387.13	2550.73	0.161471	0.0486263	3.32064	0.000898109	0.0156334	Mdm4	transformed mouse 3T3 cell double minute 4 [Source:MGI Symbol;Acc:MGI:107934]	3132	2480	4463	3913	3012	678	2688	3465	3180	1678	2235
ENSMUSG00000113917.1	76.1487	0.494455	0.148996	3.31858	0.00090475	0.0157344	Gm48382	predicted gene, 48382 [Source:MGI Symbol;Acc:MGI:6097861]	91	97	138	134	111	12	83	105	79	43	56
ENSMUSG00000112056.1	37.407	0.633202	0.190928	3.31645	0.000911703	0.0158406	Gm48181	predicted gene, 48181 [Source:MGI Symbol;Acc:MGI:6097557]	49	42	83	70	55	6	44	43	35	13	35
ENSMUSG00000050751.14	3353.39	-0.161513	0.0487369	-3.31398	0.000919779	0.0159573	Pgbd5	piggyBac transposable element derived 5 [Source:MGI Symbol;Acc:MGI:2429955]	3553	2944	5842	4472	3157	1037	4160	4835	4097	2474	3428
ENSMUSG00000020163.12	1861.88	-0.365167	0.110193	-3.31388	0.000920119	0.0159573	Uqcr11	ubiquinol-cytochrome c reductase, complex III subunit XI [Source:MGI Symbol;Acc:MGI:1913844]	2020	1337	3232	2064	1613	828	2058	2410	2386	1298	2218
ENSMUSG00000024429.9	2916.8	-0.168979	0.0510045	-3.31302	0.000922937	0.0159771	Gnl1	guanine nucleotide binding protein-like 1 [Source:MGI Symbol;Acc:MGI:95764]	3226	2654	4816	3875	2639	925	3628	4084	3617	2250	2857
ENSMUSG00000003872.9	846.403	-0.242137	0.0730866	-3.31301	0.000922973	0.0159771	Lin7b	lin-7 homolog B (C. elegans) [Source:MGI Symbol;Acc:MGI:1330858]	894	662	1503	1094	751	302	1015	1220	1005	610	946
ENSMUSG00000020548.10	57.9915	0.601355	0.181556	3.31223	0.00092554	0.0160068	1700086D15Rik	RIKEN cDNA 1700086D15 gene [Source:MGI Symbol;Acc:MGI:1921532]	53	72	135	85	98	17	52	63	52	29	49
ENSMUSG00000026764.15	27016.3	-0.138066	0.0417036	-3.31064	0.000930836	0.0160835	Kif5c	kinesin family member 5C [Source:MGI Symbol;Acc:MGI:1098269]	29778	21778	47568	36760	26999	8294	31334	38558	35218	19547	27671
ENSMUSG00000104100.1	205.989	0.299721	0.0905597	3.30965	0.000934112	0.0161253	Gm37880	predicted gene, 37880 [Source:MGI Symbol;Acc:MGI:5611108]	241	218	429	322	234	64	228	244	205	126	178
ENSMUSG00000027194.16	918.768	0.193419	0.0584469	3.30931	0.000935263	0.0161303	Ttc17	tetratricopeptide repeat domain 17 [Source:MGI Symbol;Acc:MGI:1921819]	1137	928	1616	1458	1071	228	976	1264	1111	613	785
ENSMUSG00000108984.1	22.9975	0.797237	0.24101	3.3079	0.000939992	0.0161825	Gm44916	predicted gene 44916 [Source:MGI Symbol;Acc:MGI:5753492]	33	23	52	40	42	5	18	28	28	11	10
ENSMUSG00000035885.5	4991.93	-0.273437	0.0826622	-3.30789	0.000940022	0.0161825	Cox8a	cytochrome c oxidase subunit 8A [Source:MGI Symbol;Acc:MGI:105959]	5479	3947	9035	5828	4323	1952	5725	7012	6122	3559	5512
ENSMUSG00000106815.1	80.7993	0.476018	0.143916	3.3076	0.000940981	0.0161842	Gm43658	predicted gene 43658 [Source:MGI Symbol;Acc:MGI:5663795]	102	88	210	117	95	21	81	110	71	49	60
ENSMUSG00000024853.10	4468.14	-0.138942	0.0420188	-3.30666	0.000944168	0.0162169	Sf3b2	splicing factor 3b, subunit 2 [Source:MGI Symbol;Acc:MGI:2441856]	5246	3950	7148	5910	4325	1441	5209	6595	5854	3282	4113
ENSMUSG00000022108.8	9321.55	-0.182658	0.0552417	-3.30652	0.000944615	0.0162169	Itm2b	integral membrane protein 2B [Source:MGI Symbol;Acc:MGI:1309517]	10772	7222	16386	11432	9316	3178	10644	13075	12365	6722	9486
ENSMUSG00000026000.16	3450.29	-0.18387	0.0556173	-3.30598	0.000946452	0.0162336	Lancl1	LanC (bacterial lantibiotic synthetase component C)-like 1 [Source:MGI Symbol;Acc:MGI:1336997]	3896	2756	6157	4290	3314	1187	3920	4861	4470	2458	3620
ENSMUSG00000108390.1	24.5598	0.771743	0.233473	3.30549	0.000948114	0.0162457	Gm39038	predicted gene, 39038 [Source:MGI Symbol;Acc:MGI:5621923]	34	27	49	46	34	11	19	22	17	14	15
ENSMUSG00000102749.1	36.9592	0.743851	0.225051	3.30526	0.000948897	0.0162457	Gm37598	predicted gene, 37598 [Source:MGI Symbol;Acc:MGI:5610826]	57	41	53	58	71	14	30	35	33	19	21
ENSMUSG00000001472.17	11044	-0.138945	0.0420468	-3.30454	0.000951316	0.0162723	Tcf25	transcription factor 25 (basic helix-loop-helix) [Source:MGI Symbol;Acc:MGI:1914105]	12313	9263	19100	14212	11288	3449	13148	15069	13813	8391	11247
ENSMUSG00000103163.1	78.4034	0.450782	0.136432	3.30407	0.00095293	0.016285	Gm38146	predicted gene, 38146 [Source:MGI Symbol;Acc:MGI:5611374]	86	80	174	123	119	19	71	96	83	50	64
ENSMUSG00000026755.14	1321.37	-0.202127	0.0611812	-3.30374	0.000954034	0.016289	Arpc5l	actin related protein 2/3 complex, subunit 5-like [Source:MGI Symbol;Acc:MGI:1921442]	1511	1088	2304	1636	1191	477	1501	1889	1698	936	1371
ENSMUSG00000109390.1	85.9338	0.432965	0.131095	3.30267	0.000957678	0.0163354	Gm45718	predicted gene 45718 [Source:MGI Symbol;Acc:MGI:5804833]	112	99	150	147	116	18	80	90	95	66	70
ENSMUSG00000107083.1	93.7256	0.467475	0.141555	3.30244	0.000958492	0.0163354	Gm43313	predicted gene 43313 [Source:MGI Symbol;Acc:MGI:5663450]	104	113	172	187	112	26	79	89	108	59	84
ENSMUSG00000108521.1	88.8565	0.533657	0.161615	3.30202	0.000959896	0.0163444	Gm44639	predicted gene 44639 [Source:MGI Symbol;Acc:MGI:5753215]	95	113	152	168	137	18	85	124	93	57	52
ENSMUSG00000008348.9	2298.74	-0.372005	0.11272	-3.30026	0.000965955	0.0164326	Ubc	ubiquitin C [Source:MGI Symbol;Acc:MGI:98889]	2384	1998	3501	2617	1906	1093	2763	3020	2608	1675	2487
ENSMUSG00000116321.1	11.8417	1.0888	0.329945	3.29993	0.000967073	0.0164367	Gm49522	predicted gene, 49522 [Source:MGI Symbol;Acc:MGI:6155218]	17	22	25	20	18	2	10	10	10	7	5
ENSMUSG00000021772.15	1613.47	-0.194293	0.0589025	-3.29856	0.000971831	0.0165026	Nkiras1	NFKB inhibitor interacting Ras-like protein 1 [Source:MGI Symbol;Acc:MGI:1916971]	1712	1291	2887	2051	1557	580	1868	2254	1990	1191	1666
ENSMUSG00000112543.1	23.0275	0.76837	0.233029	3.29731	0.00097616	0.0165509	Gm48744	predicted gene, 48744 [Source:MGI Symbol;Acc:MGI:6098414]	30	21	57	44	37	6	23	25	20	13	12
ENSMUSG00000041215.16	1148.07	0.213504	0.0647525	3.29723	0.00097644	0.0165509	Yeats2	YEATS domain containing 2 [Source:MGI Symbol;Acc:MGI:2447762]	1271	1181	2197	1702	1458	299	1257	1491	1316	777	983
ENSMUSG00000026202.13	9920.6	-0.172381	0.0523181	-3.29487	0.000984681	0.0166622	Tuba4a	tubulin, alpha 4A [Source:MGI Symbol;Acc:MGI:1095410]	10343	8259	17393	12508	10246	3268	12015	13282	12331	7464	10328
ENSMUSG00000114555.1	33.8127	0.714271	0.216788	3.29478	0.000984972	0.0166622	Gm48706	predicted gene, 48706 [Source:MGI Symbol;Acc:MGI:6098347]	34	50	71	52	59	8	26	41	35	13	27
ENSMUSG00000102461.1	88.4942	0.613186	0.186119	3.29458	0.000985678	0.0166622	Gm37166	predicted gene, 37166 [Source:MGI Symbol;Acc:MGI:5610394]	94	155	185	132	102	25	75	126	80	47	52
ENSMUSG00000103891.1	111.575	0.379362	0.115172	3.29389	0.000988116	0.0166823	Gm37941	predicted gene, 37941 [Source:MGI Symbol;Acc:MGI:5611169]	132	129	196	184	151	30	113	124	123	73	89
ENSMUSG00000046607.6	1013.7	-0.173885	0.0527954	-3.29357	0.000989232	0.0166823	Hrk	harakiri, BCL2 interacting protein (contains only BH3 domain) [Source:MGI Symbol;Acc:MGI:1201608]	1128	879	1670	1369	937	334	1172	1568	1323	694	1004
ENSMUSG00000114624.1	188.735	0.430248	0.130639	3.29342	0.000989761	0.0166823	Gm48267	predicted gene, 48267 [Source:MGI Symbol;Acc:MGI:6097690]	195	242	340	277	292	52	198	201	201	120	141
ENSMUSG00000028649.21	23247.6	0.168912	0.0512907	3.29323	0.000990427	0.0166823	Macf1	microtubule-actin crosslinking factor 1 [Source:MGI Symbol;Acc:MGI:108559]	28393	22637	41517	34396	28092	5958	25667	31208	28181	15428	20658
ENSMUSG00000015790.16	733.627	-0.227071	0.0689795	-3.29186	0.000995285	0.0167308	Surf1	surfeit gene 1 [Source:MGI Symbol;Acc:MGI:98443]	826	548	1289	881	714	261	848	1031	973	521	782
ENSMUSG00000029642.11	605.67	-0.268752	0.081648	-3.29159	0.000996219	0.0167308	Polr1d	polymerase (RNA) I polypeptide D [Source:MGI Symbol;Acc:MGI:108403]	643	443	1063	686	618	220	701	802	846	442	660
ENSMUSG00000045763.8	6676.64	-0.180693	0.0548972	-3.29148	0.0009966	0.0167308	Basp1	brain abundant, membrane attached signal protein 1 [Source:MGI Symbol;Acc:MGI:1917600]	7742	5668	11351	7957	6522	2148	8389	9674	8115	4782	6902
ENSMUSG00000003970.9	3609.6	-0.236603	0.071885	-3.29141	0.00099688	0.0167308	Rpl8	ribosomal protein L8 [Source:MGI Symbol;Acc:MGI:1350927]	4192	2902	6175	4326	3245	1396	4218	5172	4705	2438	3647
ENSMUSG00000113601.1	17.3492	0.885717	0.269201	3.29018	0.00100125	0.0167759	Gm48735	predicted gene, 48735 [Source:MGI Symbol;Acc:MGI:6098399]	22	19	40	36	33	1	16	18	15	9	15
ENSMUSG00000063856.7	867.51	-0.278366	0.0846098	-3.29	0.00100189	0.0167759	Gpx1	glutathione peroxidase 1 [Source:MGI Symbol;Acc:MGI:104887]	1024	639	1529	1041	725	324	1044	1274	1070	608	952
ENSMUSG00000029430.13	2591.19	-0.180366	0.0548271	-3.28972	0.00100288	0.0167759	Ran	RAN, member RAS oncogene family [Source:MGI Symbol;Acc:MGI:1333112]	2911	2061	4628	3187	2559	854	3028	3657	3342	1854	2739
ENSMUSG00000025151.16	10421.6	-0.141848	0.0431227	-3.28942	0.00100396	0.0167759	Maged1	melanoma antigen, family D, 1 [Source:MGI Symbol;Acc:MGI:1930187]	12421	8904	17032	13454	10219	3556	12092	14699	13290	7422	10170
ENSMUSG00000054934.10	1028.43	-0.221694	0.0673968	-3.28939	0.00100405	0.0167759	Kcnmb4	potassium large conductance calcium-activated channel, subfamily M, beta member 4 [Source:MGI Symbol;Acc:MGI:1913272]	1091	822	1786	1198	1061	351	1242	1434	1259	759	1127
ENSMUSG00000024145.6	147.883	-0.364662	0.110882	-3.28875	0.00100633	0.016799	Pigf	phosphatidylinositol glycan anchor biosynthesis, class F [Source:MGI Symbol;Acc:MGI:99462]	163	92	239	177	138	60	165	233	224	97	151
ENSMUSG00000059734.7	1099.21	-0.210851	0.064146	-3.28705	0.00101244	0.0168784	Ndufs8	NADH:ubiquinone oxidoreductase core subunit S8 [Source:MGI Symbol;Acc:MGI:2385079]	1213	912	1970	1337	993	381	1284	1499	1446	795	1175
ENSMUSG00000035150.15	1738.77	-0.402492	0.122452	-3.28692	0.00101288	0.0168784	Eif2s3x	eukaryotic translation initiation factor 2, subunit 3, structural gene X-linked [Source:MGI Symbol;Acc:MGI:1349431]	1440	1051	2402	2481	1998	485	1989	2821	2687	1413	1986
ENSMUSG00000029777.10	2530.46	-0.168584	0.0513191	-3.28501	0.00101979	0.0169783	Gars	glycyl-tRNA synthetase [Source:MGI Symbol;Acc:MGI:2449057]	2839	2073	4488	3097	2516	847	2911	3588	3200	1847	2615
ENSMUSG00000106753.1	27.7882	0.872235	0.26564	3.28353	0.00102516	0.0170405	Gm43230	predicted gene 43230 [Source:MGI Symbol;Acc:MGI:5663367]	61	38	50	54	26	7	12	33	35	10	19
ENSMUSG00000105574.1	114.342	0.430037	0.13097	3.28348	0.00102534	0.0170405	Gm43648	predicted gene 43648 [Source:MGI Symbol;Acc:MGI:5663785]	146	125	261	151	158	25	108	117	115	78	115
ENSMUSG00000086012.2	38.5993	0.69844	0.212845	3.28145	0.00103274	0.0171482	Gm15902	predicted gene 15902 [Source:MGI Symbol;Acc:MGI:3802133]	38	48	80	60	72	13	39	41	30	16	27
ENSMUSG00000112039.1	80.7535	0.632155	0.192744	3.27976	0.00103894	0.0172359	Gm5136	predicted gene 5136 [Source:MGI Symbol;Acc:MGI:3647286]	86	115	197	105	123	18	51	74	109	43	73
ENSMUSG00000102902.1	77.7857	0.465666	0.142016	3.27897	0.00104187	0.0172693	Gm38263	predicted gene, 38263 [Source:MGI Symbol;Acc:MGI:5611491]	77	87	175	127	115	19	72	97	85	44	63
ENSMUSG00000105517.1	46.6536	0.617285	0.188297	3.27826	0.00104451	0.0172976	Gm42436	predicted gene 42436 [Source:MGI Symbol;Acc:MGI:5662573]	50	56	104	83	71	9	34	38	58	29	45
ENSMUSG00000104374.1	45.6945	0.752586	0.22967	3.27682	0.00104984	0.0173706	Gm37517	predicted gene, 37517 [Source:MGI Symbol;Acc:MGI:5610745]	59	43	90	69	108	5	39	58	47	23	36
ENSMUSG00000021771.14	3080.03	-0.203357	0.0621019	-3.27458	0.00105821	0.0174936	Vdac2	voltage-dependent anion channel 2 [Source:MGI Symbol;Acc:MGI:106915]	3538	2366	5401	3872	2914	1107	3395	4359	4048	2211	3205
ENSMUSG00000052676.16	242.393	0.33602	0.102628	3.27415	0.0010598	0.0175045	Zmat1	zinc finger, matrin type 1 [Source:MGI Symbol;Acc:MGI:2442284]	285	268	426	402	331	57	276	322	283	145	173
ENSMUSG00000070493.3	2105.1	-0.25003	0.0763765	-3.27365	0.00106168	0.01752	Chchd2	coiled-coil-helix-coiled-coil-helix domain containing 2 [Source:MGI Symbol;Acc:MGI:1261428]	2465	1584	3743	2404	1946	770	2338	3042	2760	1502	2279
ENSMUSG00000044986.10	427.054	-0.270002	0.0824859	-3.27331	0.00106294	0.0175254	Tst	thiosulfate sulfurtransferase, mitochondrial [Source:MGI Symbol;Acc:MGI:98852]	408	342	750	540	392	160	514	574	524	316	484
ENSMUSG00000022476.8	741.107	-0.235927	0.0720919	-3.27258	0.00106569	0.0175553	Polr3h	polymerase (RNA) III (DNA directed) polypeptide H [Source:MGI Symbol;Acc:MGI:1926179]	832	556	1241	961	699	242	896	1000	914	567	854
ENSMUSG00000063480.8	1034.33	-0.188219	0.0575225	-3.2721	0.00106751	0.0175697	Snu13	SNU13 homolog, small nuclear ribonucleoprotein (U4/U6.U5) [Source:MGI Symbol;Acc:MGI:893586]	1194	852	1724	1269	1016	343	1130	1473	1345	770	1113
ENSMUSG00000038845.11	932.986	-0.23308	0.0712388	-3.27182	0.00106859	0.0175721	Phb	prohibitin [Source:MGI Symbol;Acc:MGI:97572]	1045	736	1639	1164	817	358	1040	1310	1198	681	969
ENSMUSG00000106772.1	10.1342	1.22719	0.375275	3.27012	0.001075	0.0176621	Gm43794	predicted gene 43794 [Source:MGI Symbol;Acc:MGI:5663931]	14	17	17	27	18	0	11	6	9	5	6
ENSMUSG00000088278.1	3.06482	2.66748	0.815739	3.27001	0.00107543	NA	Gm23121	predicted gene, 23121 [Source:MGI Symbol;Acc:MGI:5452898]	11	8	8	6	2	0	2	0	2	1	0
ENSMUSG00000096842.1	339.713	-0.399317	0.122134	-3.26951	0.00107733	0.0176799	Gm10736	predicted gene 10736 [Source:MGI Symbol;Acc:MGI:3704412]	365	250	563	352	294	154	410	495	407	203	423
ENSMUSG00000038495.14	1300.51	0.205969	0.063	3.26934	0.00107798	0.0176799	Otud7b	OTU domain containing 7B [Source:MGI Symbol;Acc:MGI:2654703]	1709	1286	2375	1995	1483	294	1406	1701	1518	925	1180
ENSMUSG00000102142.1	91.8173	0.413544	0.126502	3.26906	0.00107905	0.0176821	Gm26930	predicted gene, 26930 [Source:MGI Symbol;Acc:MGI:5504045]	105	111	184	140	118	29	92	113	81	56	73
ENSMUSG00000064210.7	661.84	0.223703	0.0684391	3.26864	0.00108065	0.0176929	Ano6	anoctamin 6 [Source:MGI Symbol;Acc:MGI:2145890]	788	689	1163	1087	776	187	679	941	765	419	528
ENSMUSG00000027163.13	305.661	-0.313373	0.0958826	-3.2683	0.00108196	0.0176989	Commd9	COMM domain containing 9 [Source:MGI Symbol;Acc:MGI:1923751]	342	218	541	362	252	122	335	451	384	229	340
ENSMUSG00000073888.13	1115.34	-0.194876	0.0596465	-3.26718	0.00108624	0.0177532	Ccl27a	chemokine (C-C motif) ligand 27A [Source:MGI Symbol;Acc:MGI:1343459]	1137	933	1970	1445	1070	380	1358	1513	1400	809	1188
ENSMUSG00000054428.12	1897.32	-0.200711	0.0614459	-3.26646	0.00108901	0.0177747	Atpif1	ATPase inhibitory factor 1 [Source:MGI Symbol;Acc:MGI:1196457]	2120	1484	3320	2362	1838	697	2078	2787	2414	1355	1941
ENSMUSG00000088185.1	1932.3	-0.33818	0.103543	-3.2661	0.00109041	0.0177747	Scarna2	small Cajal body-specific RNA 2 [Source:MGI Symbol;Acc:MGI:3819484]	2256	1684	3388	2014	1381	667	2497	2964	2254	1499	2135
ENSMUSG00000104581.1	16.3223	0.994285	0.304437	3.26598	0.00109085	0.0177747	Gm42497	predicted gene 42497 [Source:MGI Symbol;Acc:MGI:5662634]	21	25	29	27	33	4	8	22	12	9	8
ENSMUSG00000115155.1	101.057	0.503162	0.154079	3.26562	0.00109226	0.0177747	Gm49182	predicted gene, 49182 [Source:MGI Symbol;Acc:MGI:6118619]	106	98	212	193	163	19	111	129	117	45	82
ENSMUSG00000070283.4	509.328	-0.239947	0.0734769	-3.26561	0.00109229	0.0177747	Ndufaf3	NADH:ubiquinone oxidoreductase complex assembly factor 3 [Source:MGI Symbol;Acc:MGI:1913956]	520	405	926	643	452	188	561	744	660	394	514
ENSMUSG00000102257.1	21.7916	0.858614	0.262995	3.26476	0.00109558	0.0178127	Gm37649	predicted gene, 37649 [Source:MGI Symbol;Acc:MGI:5610877]	25	32	51	36	37	5	27	22	19	4	15
ENSMUSG00000002768.8	833.203	-0.227376	0.0696643	-3.26388	0.00109898	0.0178525	Mea1	male enhanced antigen 1 [Source:MGI Symbol;Acc:MGI:96957]	872	680	1534	974	791	278	996	1187	1067	602	913
ENSMUSG00000036873.13	395.229	-0.253281	0.0776078	-3.2636	0.00110007	0.0178527	2410004B18Rik	RIKEN cDNA 2410004B18 gene [Source:MGI Symbol;Acc:MGI:1913671]	463	310	657	484	348	136	461	542	536	282	447
ENSMUSG00000046862.14	403.934	-0.299629	0.0918173	-3.26331	0.00110118	0.0178527	Pramef8	PRAME family member 8 [Source:MGI Symbol;Acc:MGI:2140473]	447	271	649	476	414	167	469	558	576	275	407
ENSMUSG00000036019.8	437.568	0.272946	0.0836503	3.26294	0.00110262	0.0178527	Tmtc2	transmembrane and tetratricopeptide repeat containing 2 [Source:MGI Symbol;Acc:MGI:1914057]	573	505	813	638	502	103	423	626	525	254	395
ENSMUSG00000105762.1	31.2146	0.731156	0.224082	3.26289	0.00110281	0.0178527	Gm43605	predicted gene 43605 [Source:MGI Symbol;Acc:MGI:5663742]	44	39	46	68	51	4	33	28	30	20	23
ENSMUSG00000031839.7	3187.13	-0.20774	0.0636952	-3.26147	0.00110838	0.0179274	Hsbp1	heat shock factor binding protein 1 [Source:MGI Symbol;Acc:MGI:1915446]	3626	2533	5477	3827	3129	1132	3549	4326	4132	2315	3479
ENSMUSG00000022849.5	155.433	0.331582	0.101717	3.25985	0.0011147	0.0180141	Hspbap1	Hspb associated protein 1 [Source:MGI Symbol;Acc:MGI:1913917]	185	168	337	249	184	32	174	208	161	95	138
ENSMUSG00000008036.11	1802.12	-0.245436	0.0752986	-3.2595	0.00111609	0.018021	Ap2s1	adaptor-related protein complex 2, sigma 1 subunit [Source:MGI Symbol;Acc:MGI:2141861]	1929	1442	3304	2059	1684	643	2111	2577	2121	1372	1982
ENSMUSG00000104033.1	128.192	0.411716	0.126408	3.25704	0.00112581	0.0181623	Gm37773	predicted gene, 37773 [Source:MGI Symbol;Acc:MGI:5611001]	154	139	227	194	193	46	103	158	142	72	95
ENSMUSG00000068749.9	1025.28	-0.197411	0.0606181	-3.25663	0.00112745	0.0181731	Psma5	proteasome (prosome, macropain) subunit, alpha type 5 [Source:MGI Symbol;Acc:MGI:1347009]	1156	793	1704	1299	1026	385	1167	1425	1359	724	1016
ENSMUSG00000104550.1	15.5846	0.982533	0.301754	3.25607	0.00112966	0.018193	Gm43589	predicted gene 43589 [Source:MGI Symbol;Acc:MGI:5663726]	23	20	26	28	27	7	9	12	11	8	9
ENSMUSG00000006373.10	4599.66	-0.212002	0.0651347	-3.25482	0.00113464	0.0182575	Pgrmc1	progesterone receptor membrane component 1 [Source:MGI Symbol;Acc:MGI:1858305]	5400	3594	7802	5617	4397	1688	5069	6832	6305	3159	4511
ENSMUSG00000022454.17	10905.2	-0.155046	0.0476543	-3.25356	0.0011397	0.0183232	Nell2	NEL-like 2 [Source:MGI Symbol;Acc:MGI:1858510]	11543	9095	19267	13664	11459	3361	13089	15484	14039	7894	11259
ENSMUSG00000045128.9	2001.57	-0.178575	0.0548963	-3.25295	0.00114214	0.0183453	Rpl18a	ribosomal protein L18A [Source:MGI Symbol;Acc:MGI:1924058]	2237	1777	3443	2557	1778	688	2301	2777	2533	1481	2068
ENSMUSG00000028832.11	6162.95	-0.228345	0.0702071	-3.25244	0.00114418	0.0183453	Stmn1	stathmin 1 [Source:MGI Symbol;Acc:MGI:96739]	6328	4806	11261	7055	6432	1833	7468	9124	8175	4570	6708
ENSMUSG00000112838.1	12.551	1.04728	0.322013	3.2523	0.00114475	0.0183453	Gm47098	predicted gene, 47098 [Source:MGI Symbol;Acc:MGI:6095833]	18	19	28	18	24	2	8	10	10	9	8
ENSMUSG00000112448.1	62.8686	0.494743	0.152124	3.25224	0.00114499	0.0183453	Gm48182	predicted gene, 48182 [Source:MGI Symbol;Acc:MGI:6097559]	75	69	130	99	98	16	59	88	66	28	49
ENSMUSG00000108216.1	44.1974	0.648597	0.199463	3.25172	0.0011471	0.0183541	Gm44153	predicted gene, 44153 [Source:MGI Symbol;Acc:MGI:5690545]	55	74	90	70	54	7	45	50	33	23	44
ENSMUSG00000034994.10	20541.7	-0.123114	0.0378624	-3.25162	0.0011475	0.0183541	Eef2	eukaryotic translation elongation factor 2 [Source:MGI Symbol;Acc:MGI:95288]	23416	18418	34674	26668	20157	6300	24900	29224	26048	15539	19324
ENSMUSG00000036372.14	239.218	-0.299625	0.0921595	-3.25116	0.00114936	0.0183683	Tmem258	transmembrane protein 258 [Source:MGI Symbol;Acc:MGI:1916288]	248	193	408	307	184	97	273	333	327	180	242
ENSMUSG00000020978.10	2779.53	-0.19161	0.0589439	-3.25071	0.00115116	0.0183683	Klhdc2	kelch domain containing 2 [Source:MGI Symbol;Acc:MGI:1916804]	3026	2133	4982	3514	2774	956	3171	4012	3718	1910	2883
ENSMUSG00000084786.9	1028.49	-0.206568	0.0635463	-3.25067	0.00115133	0.0183683	Ubl5	ubiquitin-like 5 [Source:MGI Symbol;Acc:MGI:1913427]	1138	846	1793	1309	937	342	1193	1494	1293	717	1156
ENSMUSG00000031487.5	270.42	-0.254193	0.0782364	-3.24904	0.00115795	0.0184544	Brf2	BRF2, RNA polymerase III transcription initiation factor 50kDa subunit [Source:MGI Symbol;Acc:MGI:1913903]	314	207	431	355	240	90	328	380	360	200	294
ENSMUSG00000107534.1	79.2005	0.428525	0.1319	3.24886	0.0011587	0.0184544	Gm43920	predicted gene, 43920 [Source:MGI Symbol;Acc:MGI:5690312]	107	76	171	126	111	17	79	112	91	43	58
ENSMUSG00000080885.1	7.91646	1.40527	0.432703	3.24764	0.00116365	NA	Rpl10-ps6	ribosomal protein L10, pseudogene 6 [Source:MGI Symbol;Acc:MGI:3782343]	9	12	23	12	17	3	3	9	6	1	3
ENSMUSG00000102319.1	32.1018	0.661789	0.203806	3.24716	0.00116565	0.0185494	Gm37626	predicted gene, 37626 [Source:MGI Symbol;Acc:MGI:5610854]	49	33	58	71	39	10	24	39	28	16	25
ENSMUSG00000085396.7	1256.37	0.262918	0.080977	3.24683	0.00116699	0.018555	Firre	functional intergenic repeating RNA element [Source:MGI Symbol;Acc:MGI:2147989]	1562	1343	2257	2045	1476	262	1367	1784	1453	834	1066
ENSMUSG00000022234.15	2635.17	-0.230199	0.0709211	-3.24585	0.001171	0.0186029	Cct5	chaperonin containing Tcp1, subunit 5 (epsilon) [Source:MGI Symbol;Acc:MGI:107185]	3035	2014	4708	3090	2471	986	2957	3744	3480	1895	2677
ENSMUSG00000031556.6	843.188	-0.266553	0.0821433	-3.24498	0.00117458	0.018644	Tm2d2	TM2 domain containing 2 [Source:MGI Symbol;Acc:MGI:1916992]	952	633	1526	965	756	317	944	1178	1051	654	914
ENSMUSG00000041679.9	129.086	0.415206	0.128042	3.24274	0.00118385	0.0187715	Lrrc29	leucine rich repeat containing 29 [Source:MGI Symbol;Acc:MGI:2443262]	142	166	229	228	166	31	144	170	126	81	90
ENSMUSG00000076432.13	4199.33	-0.182971	0.0564343	-3.24219	0.00118613	0.0187715	Ywhaq	tyrosine 3-monooxygenase/tryptophan 5-monooxygenase activation protein theta [Source:MGI Symbol;Acc:MGI:891963]	4817	3341	7403	5129	4123	1407	4611	5997	5485	3067	4451
ENSMUSG00000102205.1	25.7551	0.720747	0.222304	3.24217	0.00118622	0.0187715	9430092D12Rik	RIKEN cDNA 9430092D12 gene [Source:MGI Symbol;Acc:MGI:1924677]	32	27	60	50	35	8	23	23	21	19	15
ENSMUSG00000017188.3	828.11	-0.225788	0.069643	-3.24208	0.00118662	0.0187715	Coa3	cytochrome C oxidase assembly factor 3 [Source:MGI Symbol;Acc:MGI:1098757]	992	627	1434	1040	729	283	968	1156	1141	601	858
ENSMUSG00000109314.1	52.5581	0.564487	0.174149	3.2414	0.00118946	0.0187785	Gm44699	predicted gene 44699 [Source:MGI Symbol;Acc:MGI:5753275]	62	76	102	87	68	14	53	61	44	21	51
ENSMUSG00000027533.10	1188.93	-0.208583	0.0643512	-3.24132	0.00118979	0.0187785	Fabp5	fatty acid binding protein 5, epidermal [Source:MGI Symbol;Acc:MGI:101790]	1337	915	1980	1551	1142	443	1277	1746	1499	851	1250
ENSMUSG00000021003.10	656.71	0.312646	0.0964585	3.24125	0.00119007	0.0187785	Galc	galactosylceramidase [Source:MGI Symbol;Acc:MGI:95636]	792	702	1169	1118	839	121	701	868	794	452	547
ENSMUSG00000062070.12	5450.98	-0.212082	0.065464	-3.23968	0.00119665	0.0188663	Pgk1	phosphoglycerate kinase 1 [Source:MGI Symbol;Acc:MGI:97555]	6057	4217	9781	6403	5446	1877	6200	7382	7201	4014	5884
ENSMUSG00000000740.12	2979.68	-0.29432	0.0908829	-3.23846	0.00120178	0.0189135	Rpl13	ribosomal protein L13 [Source:MGI Symbol;Acc:MGI:105922]	3647	2287	5133	3341	2454	1174	3561	4245	3691	2107	3208
ENSMUSG00000040952.16	1870.4	-0.268505	0.0829116	-3.23845	0.00120183	0.0189135	Rps19	ribosomal protein S19 [Source:MGI Symbol;Acc:MGI:1333780]	2243	1454	3152	2228	1591	730	2080	2694	2450	1277	2030
ENSMUSG00000046822.14	1497.92	-0.248386	0.0767039	-3.23825	0.00120267	0.0189135	NA	NA	1710	1202	2533	1958	1226	568	1703	2065	1900	1078	1635
ENSMUSG00000084391.1	9.43124	1.20484	0.372098	3.23795	0.00120391	0.0189172	Gm13967	predicted gene 13967 [Source:MGI Symbol;Acc:MGI:3650703]	12	15	27	20	13	2	10	7	7	1	7
ENSMUSG00000026032.8	751.312	-0.238	0.0735223	-3.23712	0.00120744	0.0189567	Ndufb3	NADH:ubiquinone oxidoreductase subunit B3 [Source:MGI Symbol;Acc:MGI:1913745]	827	575	1300	912	721	267	797	1023	1010	572	837
ENSMUSG00000021124.13	2161.1	-0.236347	0.0730222	-3.23665	0.00120942	0.0189719	Vti1b	vesicle transport through interaction with t-SNAREs 1B [Source:MGI Symbol;Acc:MGI:1855688]	2495	1652	3815	2661	1929	791	2450	3147	2822	1460	2347
ENSMUSG00000115044.1	40.8277	0.642063	0.198404	3.23614	0.00121158	0.0189802	Gm48978	predicted gene, 48978 [Source:MGI Symbol;Acc:MGI:6118322]	66	55	59	83	49	9	40	48	34	26	27
ENSMUSG00000002808.7	2157.8	-0.210934	0.0651874	-3.23582	0.00121296	0.0189802	Epdr1	ependymin related protein 1 (zebrafish) [Source:MGI Symbol;Acc:MGI:2145369]	2473	1699	3917	2572	2009	676	2484	3035	2917	1609	2347
ENSMUSG00000111605.1	90.0152	0.436933	0.135031	3.23581	0.00121299	0.0189802	4632418H02Rik	RIKEN cDNA 4632418H02 gene [Source:MGI Symbol;Acc:MGI:1925515]	121	112	176	135	112	21	108	112	77	60	63
ENSMUSG00000109109.1	19.5365	0.81053	0.250559	3.23489	0.0012169	0.0190256	Gm44953	predicted gene 44953 [Source:MGI Symbol;Acc:MGI:5753529]	28	19	52	44	23	4	19	21	16	10	14
ENSMUSG00000031422.16	4088.79	-0.208645	0.0645341	-3.23309	0.00122458	0.0191297	Morf4l2	mortality factor 4 like 2 [Source:MGI Symbol;Acc:MGI:1927167]	4593	3118	7281	4908	4065	1465	4576	5745	5499	2902	4216
ENSMUSG00000021725.9	565.056	0.214295	0.0662906	3.23266	0.00122643	0.0191393	Parp8	poly (ADP-ribose) polymerase family, member 8 [Source:MGI Symbol;Acc:MGI:1098713]	704	539	1087	781	721	172	573	699	669	358	498
ENSMUSG00000028556.15	1630.87	0.180505	0.0558411	3.23247	0.00122724	0.0191393	Dock7	dedicator of cytokinesis 7 [Source:MGI Symbol;Acc:MGI:1914549]	2026	1598	2773	2525	1989	428	1774	2202	1946	1080	1405
ENSMUSG00000028756.12	5769.39	-0.233667	0.072296	-3.23209	0.00122886	0.0191486	Pink1	PTEN induced putative kinase 1 [Source:MGI Symbol;Acc:MGI:1916193]	6706	4651	9997	6937	5118	2228	6952	8015	7106	4228	5666
ENSMUSG00000031231.4	2164.93	-0.264719	0.0819123	-3.23174	0.00123039	0.0191564	Cox7b	cytochrome c oxidase subunit 7B [Source:MGI Symbol;Acc:MGI:1913392]	2446	1578	3726	2564	2076	870	2426	2922	2891	1529	2270
ENSMUSG00000031503.13	1354.98	0.239828	0.0742313	3.23082	0.00123436	0.0192022	Col4a2	collagen, type IV, alpha 2 [Source:MGI Symbol;Acc:MGI:88455]	1624	1536	2458	1987	1618	321	1454	1760	1492	997	1155
ENSMUSG00000097396.1	16.8708	0.947041	0.293181	3.23023	0.00123692	0.0192261	Gm26556	predicted gene, 26556 [Source:MGI Symbol;Acc:MGI:5477050]	34	21	38	38	17	2	23	14	16	7	8
ENSMUSG00000089061.1	9.65155	1.26615	0.392047	3.22957	0.00123975	0.0192542	Gm22839	predicted gene, 22839 [Source:MGI Symbol;Acc:MGI:5452616]	19	19	23	15	10	3	5	12	8	3	2
ENSMUSG00000029089.8	297.776	0.23608	0.0731188	3.22871	0.00124348	0.0192961	5730480H06Rik	RIKEN cDNA 5730480H06 gene [Source:MGI Symbol;Acc:MGI:1917842]	374	323	568	472	315	76	317	387	338	196	261
ENSMUSG00000104010.1	40.6504	0.610038	0.18897	3.22822	0.00124563	0.0193135	Gm37366	predicted gene, 37366 [Source:MGI Symbol;Acc:MGI:5610594]	52	37	76	88	62	11	33	43	50	23	26
ENSMUSG00000113195.1	47.7594	0.55289	0.171355	3.22658	0.00125278	0.0194082	Gm48586	predicted gene, 48586 [Source:MGI Symbol;Acc:MGI:6098157]	80	53	85	90	55	12	37	57	59	22	39
ENSMUSG00000031708.17	4521.9	-0.159519	0.0494638	-3.22495	0.00125993	0.0195029	Tecr	trans-2,3-enoyl-CoA reductase [Source:MGI Symbol;Acc:MGI:1915408]	5132	3933	7940	5715	4180	1511	5142	6347	5633	3479	4524
ENSMUSG00000104114.1	24.4036	0.787566	0.244239	3.22457	0.0012616	0.0195126	Gm37297	predicted gene, 37297 [Source:MGI Symbol;Acc:MGI:5610525]	37	35	38	43	39	5	22	26	14	16	19
ENSMUSG00000107109.1	19.5585	0.817686	0.253618	3.22408	0.00126376	0.01953	Gm42571	predicted gene 42571 [Source:MGI Symbol;Acc:MGI:5662708]	31	28	42	28	27	6	13	21	15	9	16
ENSMUSG00000021018.8	266.187	-0.2774	0.0860893	-3.22223	0.00127196	0.0196161	Polr2h	polymerase (RNA) II (DNA directed) polypeptide H [Source:MGI Symbol;Acc:MGI:2384309]	246	205	470	332	262	97	334	401	346	178	281
ENSMUSG00000027220.2	4513.22	-0.197307	0.061233	-3.22223	0.00127198	0.0196161	Syt13	synaptotagmin XIII [Source:MGI Symbol;Acc:MGI:1933945]	4464	3963	7837	5699	4463	1464	5869	6204	5428	3343	4720
ENSMUSG00000034269.12	3939.71	0.140304	0.0435441	3.2221	0.00127254	0.0196161	Setd5	SET domain containing 5 [Source:MGI Symbol;Acc:MGI:1920145]	4753	3767	6881	6099	4582	1071	4303	5248	4808	2628	3517
ENSMUSG00000026223.15	13531.7	-0.207099	0.06428	-3.22183	0.00127375	0.0196161	Itm2c	integral membrane protein 2C [Source:MGI Symbol;Acc:MGI:1927594]	15988	11238	23583	16818	11644	4901	15421	19450	17810	9735	13303
ENSMUSG00000103959.2	40.7764	0.578488	0.179563	3.22164	0.00127457	0.0196161	Gm37720	predicted gene, 37720 [Source:MGI Symbol;Acc:MGI:5610948]	55	42	91	65	59	13	31	45	48	15	36
ENSMUSG00000065176.1	619.706	-0.459865	0.142777	-3.22086	0.00127808	0.0196538	Rnu12	RNA U12, small nuclear [Source:MGI Symbol;Acc:MGI:1336893]	657	450	798	766	530	347	709	831	898	403	549
ENSMUSG00000068855.3	105.595	-0.513662	0.159507	-3.22032	0.00128047	0.0196745	H2ac20	H2A clustered histone 20 [Source:MGI Symbol;Acc:MGI:2448316]	141	55	146	120	78	47	147	151	149	64	123
ENSMUSG00000027203.15	341.152	-0.25594	0.0795033	-3.21924	0.00128533	0.0197226	Dut	deoxyuridine triphosphatase [Source:MGI Symbol;Acc:MGI:1346051]	411	277	547	406	295	127	398	487	465	236	356
ENSMUSG00000037742.14	28042.2	-0.262243	0.0814636	-3.21915	0.00128571	0.0197226	Eef1a1	eukaryotic translation elongation factor 1 alpha 1 [Source:MGI Symbol;Acc:MGI:1096881]	31999	22131	47974	34170	24547	11333	30617	40478	39015	19176	27365
ENSMUSG00000025409.14	354.804	0.332156	0.103201	3.21853	0.00128848	0.019749	Mbd6	methyl-CpG binding domain protein 6 [Source:MGI Symbol;Acc:MGI:106378]	449	456	597	622	360	88	359	469	374	235	290
ENSMUSG00000102386.1	151.856	0.439224	0.136505	3.21763	0.00129254	0.019795	2900022M07Rik	RIKEN cDNA 2900022M07 gene [Source:MGI Symbol;Acc:MGI:1920201]	163	168	291	307	201	25	186	174	169	96	117
ENSMUSG00000038429.10	4444.91	-0.118714	0.0369019	-3.21701	0.00129533	0.0198215	Usp5	ubiquitin specific peptidase 5 (isopeptidase T) [Source:MGI Symbol;Acc:MGI:1347343]	5060	3875	7281	6030	4505	1300	5245	6334	5754	3332	4378
ENSMUSG00000041708.12	4241.27	-0.21097	0.0655881	-3.21659	0.00129725	0.0198346	Mpped1	metallophosphoesterase domain containing 1 [Source:MGI Symbol;Acc:MGI:106316]	4192	3702	7488	5034	4279	1348	5428	5725	5267	3228	4523
ENSMUSG00000107813.1	46.8119	0.59044	0.183617	3.2156	0.00130172	0.0198835	Gm44434	predicted gene, 44434 [Source:MGI Symbol;Acc:MGI:5690826]	55	59	85	83	79	6	41	54	59	30	33
ENSMUSG00000037499.9	584.062	-0.287873	0.0895432	-3.21491	0.00130484	0.0198835	Nenf	neuron derived neurotrophic factor [Source:MGI Symbol;Acc:MGI:1913458]	703	453	1016	648	484	219	681	829	739	425	653
ENSMUSG00000093674.7	2657	-0.261147	0.0812309	-3.21488	0.001305	0.0198835	Rpl41	ribosomal protein L41 [Source:MGI Symbol;Acc:MGI:1915195]	2950	2140	4930	3064	2239	993	3010	3919	3351	1877	2881
ENSMUSG00000032959.12	4322.7	-0.225991	0.0702959	-3.21485	0.00130511	0.0198835	Pebp1	phosphatidylethanolamine binding protein 1 [Source:MGI Symbol;Acc:MGI:1344408]	4821	3274	7824	5062	4232	1517	4950	6137	5275	3239	4721
ENSMUSG00000024462.17	15812.5	-0.108668	0.0338072	-3.21433	0.00130748	0.0198835	Gabbr1	gamma-aminobutyric acid (GABA) B receptor, 1 [Source:MGI Symbol;Acc:MGI:1860139]	18180	14074	26503	21749	15117	5082	18021	22381	19903	11685	15308
ENSMUSG00000046330.10	2100.2	-0.29033	0.090326	-3.21425	0.00130787	0.0198835	Rpl37a	ribosomal protein L37a [Source:MGI Symbol;Acc:MGI:98068]	2426	1591	3568	2495	1817	861	2263	2983	2736	1425	2344
ENSMUSG00000026784.14	253.345	0.252445	0.0785393	3.21425	0.00130788	0.0198835	Pdss1	prenyl (solanesyl) diphosphate synthase, subunit 1 [Source:MGI Symbol;Acc:MGI:1889278]	326	243	489	397	296	78	254	327	306	137	223
ENSMUSG00000090516.1	32.3448	0.635714	0.197819	3.21361	0.00131078	0.0198937	Rps11-ps1	ribosomal protein S11, pseudogene 1 [Source:MGI Symbol;Acc:MGI:3644744]	49	35	69	54	50	6	33	43	33	11	26
ENSMUSG00000038552.14	1338.77	-0.231201	0.0719463	-3.21352	0.00131118	0.0198937	Fndc4	fibronectin type III domain containing 4 [Source:MGI Symbol;Acc:MGI:1917195]	1512	1077	2393	1570	1210	492	1604	1852	1681	943	1436
ENSMUSG00000107375.1	18.7137	0.938488	0.292055	3.2134	0.00131173	0.0198937	Gm43084	predicted gene 43084 [Source:MGI Symbol;Acc:MGI:5663221]	32	17	33	39	41	1	14	23	23	9	10
ENSMUSG00000108812.1	42.016	0.629569	0.19603	3.2116	0.00131999	0.0200028	C130083A15Rik	RIKEN cDNA C130083A15 gene [Source:MGI Symbol;Acc:MGI:3028079]	51	57	87	68	64	6	30	60	35	34	29
ENSMUSG00000105741.1	86.2891	0.42798	0.133274	3.21128	0.00132144	0.0200086	C79130	expressed sequence C79130 [Source:MGI Symbol;Acc:MGI:2141307]	108	99	166	125	126	22	79	108	96	62	55
ENSMUSG00000106184.1	49.3222	0.512886	0.159745	3.21066	0.00132431	0.0200359	Gm43463	predicted gene 43463 [Source:MGI Symbol;Acc:MGI:5663600]	68	50	99	94	65	10	46	55	52	25	50
ENSMUSG00000038462.3	1556.63	-0.254926	0.079433	-3.20932	0.0013305	0.0200802	Uqcrfs1	ubiquinol-cytochrome c reductase, Rieske iron-sulfur polypeptide 1 [Source:MGI Symbol;Acc:MGI:1913944]	1761	1198	2672	1779	1496	604	1798	2077	1957	1116	1716
ENSMUSG00000022452.16	902.868	-0.229621	0.0715506	-3.20921	0.00133101	0.0200802	Smdt1	single-pass membrane protein with aspartate rich tail 1 [Source:MGI Symbol;Acc:MGI:1916279]	1053	689	1583	1073	840	313	976	1309	1169	684	981
ENSMUSG00000063015.12	4242.97	-0.158853	0.0495001	-3.20914	0.00133131	0.0200802	Ccni	cyclin I [Source:MGI Symbol;Acc:MGI:1341077]	4769	3497	7593	5303	4166	1347	4783	5846	5740	3189	4312
ENSMUSG00000103591.1	42.7569	0.656208	0.204495	3.20892	0.00133233	0.0200802	Gm38365	predicted gene, 38365 [Source:MGI Symbol;Acc:MGI:5611593]	49	67	89	76	52	11	53	44	47	14	26
ENSMUSG00000019428.16	5262.36	-0.179337	0.0558879	-3.20886	0.0013326	0.0200802	Fkbp8	FK506 binding protein 8 [Source:MGI Symbol;Acc:MGI:1341070]	5959	4396	9159	6497	5039	1873	6023	7307	6419	3874	5456
ENSMUSG00000031157.10	767.195	-0.238581	0.0743633	-3.20831	0.00133517	0.0201027	Pqbp1	polyglutamine binding protein 1 [Source:MGI Symbol;Acc:MGI:1859638]	882	644	1288	925	659	300	831	1135	1020	542	765
ENSMUSG00000077714.1	503.311	-0.335615	0.104686	-3.20593	0.00134625	0.0202532	Snord17	small nucleolar RNA, C/D box 17 [Source:MGI Symbol;Acc:MGI:3819523]	591	343	770	617	453	215	599	631	697	334	572
ENSMUSG00000028132.15	2377.67	-0.196569	0.0613196	-3.20565	0.0013476	0.0202573	Tmem56	transmembrane protein 56 [Source:MGI Symbol;Acc:MGI:1923195]	2595	1731	4173	3074	2456	786	2631	3384	3171	1825	2437
ENSMUSG00000072235.6	7490.44	-0.140421	0.0438133	-3.20497	0.00135075	0.0202861	Tuba1a	tubulin, alpha 1A [Source:MGI Symbol;Acc:MGI:98869]	7988	6366	12758	9613	8002	2374	8401	10331	9779	5689	7595
ENSMUSG00000111254.1	25.1351	0.804169	0.250928	3.20477	0.00135168	0.0202861	Gm48717	predicted gene, 48717 [Source:MGI Symbol;Acc:MGI:6098367]	37	39	34	56	37	3	21	31	25	13	17
ENSMUSG00000071014.10	803.2	-0.249015	0.077711	-3.20437	0.00135359	0.0202985	Ndufb6	NADH:ubiquinone oxidoreductase subunit B6 [Source:MGI Symbol;Acc:MGI:2684983]	875	636	1385	911	781	320	907	1117	1018	567	854
ENSMUSG00000068099.5	1206.81	-0.15949	0.0497858	-3.20353	0.00135754	0.0203414	1500009C09Rik	RIKEN cDNA 1500009C09 gene [Source:MGI Symbol;Acc:MGI:1923755]	1371	1018	2035	1527	1188	408	1403	1622	1555	911	1211
ENSMUSG00000022295.8	5049.81	-0.202921	0.0633709	-3.20212	0.0013642	0.0204249	Atp6v1c1	ATPase, H+ transporting, lysosomal V1 subunit C1 [Source:MGI Symbol;Acc:MGI:1913585]	5472	3807	9082	6269	5112	1727	5649	7121	6838	3554	5388
ENSMUSG00000023089.12	897.07	-0.208793	0.0652152	-3.2016	0.00136665	0.0204451	Ndufa5	NADH:ubiquinone oxidoreductase subunit A5 [Source:MGI Symbol;Acc:MGI:1915452]	1003	696	1524	1180	842	311	963	1335	1190	622	979
ENSMUSG00000116832.1	127.738	0.382308	0.11949	3.19949	0.00137672	0.0205772	Gm49658	predicted gene, 49658 [Source:MGI Symbol;Acc:MGI:6215094]	192	116	235	217	163	34	102	166	153	67	121
ENSMUSG00000091194.1	27.5958	0.677522	0.211773	3.19929	0.00137767	0.0205772	Gm19840	predicted gene, 19840 [Source:MGI Symbol;Acc:MGI:5012025]	37	29	68	53	36	6	29	36	21	16	17
ENSMUSG00000020883.18	1595.6	0.17313	0.0541444	3.19757	0.00138593	0.020684	Fbxl20	F-box and leucine-rich repeat protein 20 [Source:MGI Symbol;Acc:MGI:1919444]	1880	1630	2967	2440	1818	394	1783	2145	1912	1076	1397
ENSMUSG00000105586.1	23.8442	0.752813	0.235464	3.19714	0.00138798	0.0206981	Gm43009	predicted gene 43009 [Source:MGI Symbol;Acc:MGI:5663146]	28	34	51	43	38	4	24	26	23	7	22
ENSMUSG00000087968.1	1384.55	-0.351926	0.110103	-3.19633	0.00139189	0.0207315	Gm25395	predicted gene, 25395 [Source:MGI Symbol;Acc:MGI:5455172]	1494	1043	2013	1798	1219	647	1585	1855	2056	860	1366
ENSMUSG00000030704.14	10997.3	-0.213323	0.0667454	-3.19607	0.00139312	0.0207315	Rab6a	RAB6A, member RAS oncogene family [Source:MGI Symbol;Acc:MGI:894313]	11851	8232	19645	13377	11330	3995	12676	15130	14485	7831	11336
ENSMUSG00000029309.7	28600.5	-0.151409	0.0473746	-3.19599	0.00139354	0.0207315	Sparcl1	SPARC-like 1 [Source:MGI Symbol;Acc:MGI:108110]	31909	23202	49362	36601	29615	9713	33052	39332	38859	19998	27974
ENSMUSG00000006299.13	2311.18	-0.146033	0.0457015	-3.19537	0.00139651	0.0207593	Aamp	angio-associated migratory protein [Source:MGI Symbol;Acc:MGI:107809]	2590	2058	3940	2955	2222	757	2777	3324	2834	1636	2345
ENSMUSG00000020836.15	485.819	0.406203	0.127152	3.19463	0.00140012	0.0207964	Coro6	coronin 6 [Source:MGI Symbol;Acc:MGI:2183448]	528	573	978	816	640	78	530	594	466	347	459
ENSMUSG00000040591.18	1308.55	-0.209795	0.0657006	-3.1932	0.00140703	0.0208736	1110051M20Rik	RIKEN cDNA 1110051M20 gene [Source:MGI Symbol;Acc:MGI:1915079]	1469	1075	2215	1595	1239	507	1437	1823	1777	934	1268
ENSMUSG00000041415.10	1991.83	0.17272	0.0540915	3.1931	0.00140754	0.0208736	Dicer1	dicer 1, ribonuclease type III [Source:MGI Symbol;Acc:MGI:2177178]	2438	2070	3594	2923	2298	498	2174	2709	2376	1289	1833
ENSMUSG00000075419.4	400.962	-0.247008	0.0773631	-3.19284	0.00140883	0.0208761	Dolk	dolichol kinase [Source:MGI Symbol;Acc:MGI:2677836]	399	333	698	554	342	118	477	600	518	342	407
ENSMUSG00000102721.1	38.4161	0.634431	0.198998	3.18814	0.00143193	0.0212016	A630081D01Rik	RIKEN cDNA A630081D01 gene [Source:MGI Symbol;Acc:MGI:2138649]	75	49	63	62	43	10	28	44	37	22	31
ENSMUSG00000090965.1	49.7847	0.521669	0.163671	3.18731	0.00143605	0.0212459	Gm17203	predicted gene 17203 [Source:MGI Symbol;Acc:MGI:4938030]	70	50	94	84	75	14	52	59	47	20	44
ENSMUSG00000006333.14	2420.25	-0.199323	0.0626082	-3.18365	0.00145429	0.0214986	Rps9	ribosomal protein S9 [Source:MGI Symbol;Acc:MGI:1924096]	2924	1940	4034	2907	2321	844	2808	3514	3148	1644	2545
ENSMUSG00000038390.11	3212.73	-0.145282	0.0456425	-3.18304	0.00145739	0.0215276	Gpr162	G protein-coupled receptor 162 [Source:MGI Symbol;Acc:MGI:1315214]	3445	2897	5382	4149	3236	995	4013	4445	3981	2413	3191
ENSMUSG00000026274.11	154.728	0.313963	0.0987383	3.17975	0.00147404	0.0217324	Pask	PAS domain containing serine/threonine kinase [Source:MGI Symbol;Acc:MGI:2155936]	219	150	307	242	173	46	146	217	155	102	122
ENSMUSG00000031352.10	486.508	-0.23957	0.0753435	-3.1797	0.00147428	0.0217324	Hccs	holocytochrome c synthetase [Source:MGI Symbol;Acc:MGI:106911]	557	367	722	640	491	165	505	701	658	391	517
ENSMUSG00000030034.12	171.058	-0.33765	0.106192	-3.17961	0.00147474	0.0217324	NA	NA	192	154	260	175	143	71	204	243	215	124	186
ENSMUSG00000093668.3	30.3961	0.680665	0.214106	3.17911	0.0014773	0.0217438	Pou5f2	POU domain class 5, transcription factor 2 [Source:MGI Symbol;Acc:MGI:1922757]	50	37	52	50	43	11	30	34	25	9	23
ENSMUSG00000004328.15	107.533	0.508018	0.159804	3.179	0.00147783	0.0217438	Hif3a	hypoxia inducible factor 3, alpha subunit [Source:MGI Symbol;Acc:MGI:1859778]	145	140	195	137	161	35	70	131	130	65	70
ENSMUSG00000046111.17	1297.87	0.189194	0.0595817	3.17537	0.00149647	0.0220006	Cep295	centrosomal protein 295 [Source:MGI Symbol;Acc:MGI:2442521]	1630	1243	2300	2097	1509	320	1375	1782	1600	886	1091
ENSMUSG00000054459.8	9316.94	-0.207495	0.0653793	-3.17372	0.001505	0.0221087	Vsnl1	visinin-like 1 [Source:MGI Symbol;Acc:MGI:1349453]	9276	7293	16468	11428	10073	3119	11203	12525	11952	6925	9979
ENSMUSG00000025794.9	2684.9	-0.284851	0.0897728	-3.17302	0.00150863	0.0221448	Rpl14	ribosomal protein L14 [Source:MGI Symbol;Acc:MGI:1914365]	3246	1971	4582	3120	2345	1057	3082	3985	3822	1729	2699
ENSMUSG00000050144.13	2184.05	-0.165476	0.0521675	-3.17201	0.0015139	0.0221902	Slc25a44	solute carrier family 25, member 44 [Source:MGI Symbol;Acc:MGI:2444391]	2407	1872	3796	2888	2001	761	2461	2990	2799	1597	2249
ENSMUSG00000097191.2	22.2833	0.77231	0.243487	3.17187	0.00151459	0.0221902	Mm2pr	macrophage M2 polarization regulator [Source:MGI Symbol;Acc:MGI:1917793]	32	28	43	48	31	2	17	21	17	19	20
ENSMUSG00000030335.6	696.344	-0.20919	0.0659587	-3.17154	0.00151634	0.0221902	Mrpl51	mitochondrial ribosomal protein L51 [Source:MGI Symbol;Acc:MGI:1913743]	780	531	1214	903	646	242	810	925	929	526	727
ENSMUSG00000022490.7	1304.95	-0.185637	0.0585327	-3.17151	0.00151647	0.0221902	Ppp1r1a	protein phosphatase 1, regulatory inhibitor subunit 1A [Source:MGI Symbol;Acc:MGI:1889595]	1463	1036	2307	1763	1164	442	1488	1947	1633	993	1284
ENSMUSG00000072704.6	2977.56	-0.212855	0.0671281	-3.17088	0.00151976	0.0222209	Smim10l1	small integral membrane protein 10 like 1 [Source:MGI Symbol;Acc:MGI:1914379]	3454	2157	4933	3749	3056	1062	3290	4144	4155	2261	2863
ENSMUSG00000038026.12	2772.24	-0.180008	0.056782	-3.17016	0.00152356	0.0222592	Kcnj9	potassium inwardly-rectifying channel, subfamily J, member 9 [Source:MGI Symbol;Acc:MGI:108007]	2721	2401	4710	3666	2840	846	3509	3911	3398	2175	2775
ENSMUSG00000102493.1	16.6009	0.855589	0.269924	3.16974	0.00152577	0.0222741	Gm8010	predicted gene 8010 [Source:MGI Symbol;Acc:MGI:3648648]	23	19	35	31	28	5	11	17	17	6	12
ENSMUSG00000070601.5	170.651	0.403734	0.1274	3.16903	0.0015295	0.0223112	Vmn2r84	vomeronasal 2, receptor 84 [Source:MGI Symbol;Acc:MGI:3643367]	189	156	317	292	278	47	175	188	176	95	158
ENSMUSG00000009863.14	1808.67	-0.218232	0.0688846	-3.16809	0.00153446	0.0223661	Sdhb	succinate dehydrogenase complex, subunit B, iron sulfur (Ip) [Source:MGI Symbol;Acc:MGI:1914930]	2070	1450	3223	2127	1670	656	2033	2558	2362	1268	1934
ENSMUSG00000025650.13	83.9754	0.437606	0.138142	3.16781	0.00153593	0.0223701	Col7a1	collagen, type VII, alpha 1 [Source:MGI Symbol;Acc:MGI:88462]	114	110	151	145	96	17	91	103	104	50	55
ENSMUSG00000029614.13	2767.26	-0.243006	0.0767325	-3.16692	0.00154064	0.0224213	Rpl6	ribosomal protein L6 [Source:MGI Symbol;Acc:MGI:108057]	3223	2108	4714	3385	2533	1099	3088	3949	3673	1892	2798
ENSMUSG00000037674.15	1496.04	0.194058	0.0613109	3.16514	0.00155007	0.0225411	Rfx7	regulatory factor X, 7 [Source:MGI Symbol;Acc:MGI:2442675]	1690	1519	2664	2426	1773	443	1641	1893	1738	1020	1195
ENSMUSG00000066705.7	1594.27	-0.19039	0.0601569	-3.16489	0.00155143	0.0225433	Fxyd6	FXYD domain-containing ion transport regulator 6 [Source:MGI Symbol;Acc:MGI:1890226]	1678	1470	2609	1913	1620	480	1956	2482	2186	1100	1548
ENSMUSG00000039735.16	3001.53	0.216471	0.0684156	3.16406	0.00155585	0.0225899	Fnbp1l	formin binding protein 1-like [Source:MGI Symbol;Acc:MGI:1925642]	3403	3006	5362	5093	3588	730	3260	4022	3628	1996	2567
ENSMUSG00000029326.13	859.497	-0.206642	0.0653144	-3.16381	0.00155716	0.0225915	Enoph1	enolase-phosphatase 1 [Source:MGI Symbol;Acc:MGI:1915120]	908	679	1553	1058	835	306	1007	1175	1102	625	907
ENSMUSG00000084029.1	102.64	0.418306	0.132312	3.16152	0.0015695	0.0227429	Gm8855	predicted gene 8855 [Source:MGI Symbol;Acc:MGI:3644160]	151	91	192	179	129	37	104	140	98	54	65
ENSMUSG00000065353.1	741.772	-0.601807	0.19036	-3.16142	0.00157002	0.0227429	Snora73b	small nucleolar RNA, H/ACA box 73b [Source:MGI Symbol;Acc:MGI:4360049]	717	499	1039	792	600	428	900	931	867	494	924
ENSMUSG00000032939.14	1075.33	0.231412	0.0732246	3.16031	0.00157602	0.0228121	Nup93	nucleoporin 93 [Source:MGI Symbol;Acc:MGI:1919055]	1447	1143	1767	1785	1143	320	1022	1448	1196	726	906
ENSMUSG00000116885.1	9.0893	1.28372	0.40632	3.15939	0.001581	0.0228666	4930420G21Rik	RIKEN cDNA 4930420G21 gene [Source:MGI Symbol;Acc:MGI:1926174]	14	10	24	21	11	5	4	4	6	2	7
ENSMUSG00000025204.10	1185.77	-0.248922	0.0788068	-3.15863	0.00158512	0.0228824	Ndufb8	NADH:ubiquinone oxidoreductase subunit B8 [Source:MGI Symbol;Acc:MGI:1914514]	1381	935	2025	1391	1070	446	1298	1708	1454	852	1339
ENSMUSG00000010080.15	12.8784	1.12295	0.35552	3.15862	0.00158518	0.0228824	Epn3	epsin 3 [Source:MGI Symbol;Acc:MGI:1919139]	25	20	18	28	23	1	14	16	13	3	4
ENSMUSG00000032855.6	4281.26	0.215675	0.068284	3.1585	0.00158585	0.0228824	Pkd1	polycystin 1, transient receptor poteintial channel interacting [Source:MGI Symbol;Acc:MGI:97603]	5328	4911	7429	6759	4437	1209	4753	5514	4543	2857	3711
ENSMUSG00000028822.11	1245.44	-0.231162	0.073192	-3.15829	0.00158698	0.0228824	Tmem50a	transmembrane protein 50A [Source:MGI Symbol;Acc:MGI:1919067]	1385	959	2157	1500	1219	419	1288	1891	1661	887	1415
ENSMUSG00000044024.16	2036.32	-0.222496	0.0704576	-3.15787	0.00158926	0.0228976	Rell2	RELT-like 2 [Source:MGI Symbol;Acc:MGI:1918044]	2176	1722	3635	2567	1766	733	2417	2728	2437	1585	2164
ENSMUSG00000004936.8	5415.1	-0.148721	0.0470988	-3.15763	0.00159056	0.0228987	Map2k1	mitogen-activated protein kinase kinase 1 [Source:MGI Symbol;Acc:MGI:1346866]	6441	4586	9182	6849	5197	1806	5949	7620	7194	4019	5340
ENSMUSG00000031344.11	55.1208	0.883795	0.27996	3.15686	0.00159478	0.0229418	Gabrq	gamma-aminobutyric acid (GABA) A receptor, subunit theta [Source:MGI Symbol;Acc:MGI:1888498]	132	87	66	79	68	16	26	76	55	29	22
ENSMUSG00000018102.5	438.782	-0.327971	0.10392	-3.156	0.0015995	0.0229862	H2bc4	H2B clustered histone 4 [Source:MGI Symbol;Acc:MGI:1915274]	525	328	702	527	343	193	526	578	534	326	468
ENSMUSG00000042406.8	1935.81	-0.24644	0.0780898	-3.15585	0.00160032	0.0229862	Atf4	activating transcription factor 4 [Source:MGI Symbol;Acc:MGI:88096]	2111	1524	3550	2309	1722	724	2361	2693	2303	1389	2100
ENSMUSG00000107970.1	35.6719	0.616443	0.195373	3.15521	0.00160385	0.0230192	Gm49058	predicted gene, 49058 [Source:MGI Symbol;Acc:MGI:6118436]	48	42	76	60	51	8	45	28	36	17	29
ENSMUSG00000073147.3	578.305	0.224724	0.0712397	3.15448	0.00160785	0.0230487	5031425E22Rik	RIKEN cDNA 5031425E22 gene [Source:MGI Symbol;Acc:MGI:1923227]	658	637	1134	835	678	164	650	723	626	358	524
ENSMUSG00000104901.1	73.5946	0.416408	0.132009	3.15439	0.00160837	0.0230487	Gm42692	predicted gene 42692 [Source:MGI Symbol;Acc:MGI:5662829]	101	76	137	135	87	20	72	94	69	43	64
ENSMUSG00000035576.13	318.241	0.309762	0.0982316	3.15338	0.00161392	0.0231106	L3mbtl1	L3MBTL1 histone methyl-lysine binding protein [Source:MGI Symbol;Acc:MGI:2676663]	357	365	576	493	430	76	369	421	320	193	273
ENSMUSG00000060143.7	77.6124	-0.45397	0.143983	-3.15294	0.00161633	0.0231275	Gm10076	predicted gene 10076 [Source:MGI Symbol;Acc:MGI:3704451]	73	59	109	86	69	39	87	118	92	49	96
ENSMUSG00000025571.13	2962.16	0.179572	0.0569785	3.15158	0.00162391	0.0232182	Tnrc6c	trinucleotide repeat containing 6C [Source:MGI Symbol;Acc:MGI:2443265]	3510	3259	5276	4575	3182	810	3264	3960	3321	2004	2580
ENSMUSG00000013822.7	492.335	-0.237034	0.0752586	-3.1496	0.00163496	0.0233517	Elof1	ELF1 homolog, elongation factor 1 [Source:MGI Symbol;Acc:MGI:1913376]	543	385	871	616	428	185	570	664	643	365	517
ENSMUSG00000102875.1	72.9158	0.480182	0.152465	3.14946	0.00163574	0.0233517	Gm37139	predicted gene, 37139 [Source:MGI Symbol;Acc:MGI:5610367]	81	92	139	117	104	20	66	93	56	43	68
ENSMUSG00000087042.1	57.2791	0.506833	0.16108	3.14646	0.00165257	0.023574	Gm11611	predicted gene 11611 [Source:MGI Symbol;Acc:MGI:3707011]	65	74	117	87	81	16	50	78	47	31	49
ENSMUSG00000017404.12	2195.23	-0.2642	0.0839879	-3.14569	0.00165694	0.0236011	Rpl19	ribosomal protein L19 [Source:MGI Symbol;Acc:MGI:98020]	2545	1664	3759	2592	1997	874	2508	3144	2846	1432	2379
ENSMUSG00000108665.1	38.7824	0.600373	0.190856	3.14568	0.00165699	0.0236011	Gm44897	predicted gene 44897 [Source:MGI Symbol;Acc:MGI:5753473]	60	43	67	61	59	11	39	32	35	27	28
ENSMUSG00000110758.1	7.89285	1.33759	0.425245	3.14545	0.00165834	NA	Gm48092	predicted gene, 48092 [Source:MGI Symbol;Acc:MGI:6097436]	9	12	15	18	18	1	8	5	4	5	3
ENSMUSG00000000743.9	1630.51	-0.19247	0.0612087	-3.14448	0.00166382	0.0236343	Chmp1a	charged multivesicular body protein 1A [Source:MGI Symbol;Acc:MGI:1920159]	1853	1292	2868	2044	1549	552	1937	2302	2011	1153	1779
ENSMUSG00000014294.4	847.752	-0.253293	0.080553	-3.14443	0.00166412	0.0236343	Ndufa2	NADH:ubiquinone oxidoreductase subunit A2 [Source:MGI Symbol;Acc:MGI:1343103]	953	643	1535	1014	749	306	964	1219	1029	625	963
ENSMUSG00000035964.8	3762.96	-0.171625	0.0545811	-3.1444	0.00166426	0.0236343	Tmem59l	transmembrane protein 59-like [Source:MGI Symbol;Acc:MGI:1915187]	3974	3105	6539	4767	3905	1159	4581	5142	4696	2823	4058
ENSMUSG00000109416.1	17.8718	0.839515	0.266989	3.14438	0.00166437	0.0236343	Gm44863	predicted gene 44863 [Source:MGI Symbol;Acc:MGI:5753439]	31	26	34	28	28	2	14	23	13	11	13
ENSMUSG00000102573.1	95.9672	0.411023	0.130727	3.14413	0.00166582	0.023637	Gm7265	predicted gene 7265 [Source:MGI Symbol;Acc:MGI:3648991]	113	121	174	162	128	19	104	131	96	53	82
ENSMUSG00000117313.1	15.5582	0.928943	0.295508	3.14354	0.00166916	0.0236664	Gm49838	predicted gene, 49838 [Source:MGI Symbol;Acc:MGI:6270506]	27	16	41	26	22	4	10	8	16	7	16
ENSMUSG00000102475.1	22.5096	0.72809	0.231669	3.1428	0.00167342	0.0237088	Gm37246	predicted gene, 37246 [Source:MGI Symbol;Acc:MGI:5610474]	34	23	48	40	32	7	15	21	20	15	17
ENSMUSG00000037373.12	3315.84	-0.140284	0.0446399	-3.14257	0.00167472	0.0237094	Ctbp1	C-terminal binding protein 1 [Source:MGI Symbol;Acc:MGI:1201685]	3737	3003	5595	4368	3112	1000	4006	4739	4145	2469	3353
ENSMUSG00000105691.1	24.4156	0.761767	0.242436	3.14214	0.00167717	0.0237262	Gm42876	predicted gene 42876 [Source:MGI Symbol;Acc:MGI:5663013]	43	26	47	37	35	11	18	27	20	13	10
ENSMUSG00000024870.6	1906.51	-0.217666	0.0692783	-3.14191	0.00167849	0.0237268	Rab1b	RAB1B, member RAS oncogene family [Source:MGI Symbol;Acc:MGI:1923558]	2065	1615	3444	2348	1659	690	2144	2735	2300	1441	2020
ENSMUSG00000107358.1	20.3968	0.809292	0.257636	3.14123	0.00168242	0.0237645	Gm43168	predicted gene 43168 [Source:MGI Symbol;Acc:MGI:5663305]	35	19	54	28	36	3	16	21	22	8	19
ENSMUSG00000069300.3	38.94	-0.621483	0.197862	-3.141	0.00168374	0.0237653	H2bc11	H2B clustered histone 11 [Source:MGI Symbol;Acc:MGI:2448388]	46	24	52	42	23	17	47	52	47	36	53
ENSMUSG00000029103.16	3296.75	-0.185953	0.0592119	-3.14047	0.00168675	0.0237797	Lrpap1	low density lipoprotein receptor-related protein associated protein 1 [Source:MGI Symbol;Acc:MGI:96829]	3881	2709	5694	4126	3009	1192	3685	4678	4348	2345	3275
ENSMUSG00000016256.10	564.093	-0.237503	0.0756287	-3.14038	0.0016873	0.0237797	Ctsz	cathepsin Z [Source:MGI Symbol;Acc:MGI:1891190]	667	465	979	685	465	188	645	783	779	433	592
ENSMUSG00000109622.1	15.6462	0.915353	0.291529	3.13984	0.00169041	0.0238055	Gm45517	predicted gene 45517 [Source:MGI Symbol;Acc:MGI:5791353]	33	17	30	33	17	5	11	14	17	7	8
ENSMUSG00000115095.1	64.4086	0.53233	0.169587	3.13898	0.0016954	0.0238578	Gm49311	predicted gene, 49311 [Source:MGI Symbol;Acc:MGI:6118815]	73	72	127	95	113	16	68	80	50	41	47
ENSMUSG00000088573.1	15.2781	0.935367	0.298015	3.13865	0.00169726	0.0238662	Gm24530	predicted gene, 24530 [Source:MGI Symbol;Acc:MGI:5454307]	21	18	40	31	18	5	8	10	11	9	15
ENSMUSG00000102496.1	230.175	0.313837	0.100014	3.13792	0.00170149	0.0238964	Gm36989	predicted gene, 36989 [Source:MGI Symbol;Acc:MGI:5610217]	292	238	440	346	275	91	198	283	252	144	164
ENSMUSG00000062683.11	596.412	-0.182027	0.0580103	-3.13784	0.00170197	0.0238964	Atp5g2	ATP synthase, H+ transporting, mitochondrial F0 complex, subunit C2 (subunit 9) [Source:MGI Symbol;Acc:MGI:1915192]	676	504	952	755	592	206	670	859	746	439	622
ENSMUSG00000031840.12	8210.62	-0.130232	0.0415173	-3.13682	0.00170793	0.0239622	Rab3a	RAB3A, member RAS oncogene family [Source:MGI Symbol;Acc:MGI:97843]	8995	7155	14346	10558	8297	2498	9725	11502	10207	6161	8417
ENSMUSG00000020812.18	59.6269	0.453969	0.144753	3.13616	0.00171175	0.0239978	Snhg16	small nucleolar RNA host gene 16 [Source:MGI Symbol;Acc:MGI:1913543]	90	66	110	99	68	18	54	63	62	37	50
ENSMUSG00000015671.11	1559.72	-0.225437	0.0718925	-3.13576	0.00171412	0.0240073	Psma2	proteasome (prosome, macropain) subunit, alpha type 2 [Source:MGI Symbol;Acc:MGI:104885]	1742	1217	2722	1856	1508	592	1723	2187	2094	1062	1649
ENSMUSG00000000308.14	3461.4	-0.199186	0.0635304	-3.13528	0.00171688	0.0240073	Ckmt1	creatine kinase, mitochondrial 1, ubiquitous [Source:MGI Symbol;Acc:MGI:99441]	3810	2701	6374	4208	3336	1225	4006	4814	4610	2438	3543
ENSMUSG00000045691.14	230.69	-0.244295	0.0779186	-3.13526	0.00171702	0.0240073	Thtpa	thiamine triphosphatase [Source:MGI Symbol;Acc:MGI:2446078]	243	178	386	300	221	75	267	342	308	183	234
ENSMUSG00000020571.13	1653.63	-0.194795	0.0621323	-3.13517	0.00171755	0.0240073	NA	NA	1795	1327	2972	2048	1601	580	2019	2426	2196	1084	1637
ENSMUSG00000113183.1	66.0996	0.463536	0.147901	3.13409	0.00172388	0.0240668	Gm47664	predicted gene, 47664 [Source:MGI Symbol;Acc:MGI:6096754]	81	73	111	127	93	17	61	83	74	40	46
ENSMUSG00000071253.8	988.383	-0.180357	0.0575484	-3.134	0.00172438	0.0240668	Slc25a16	solute carrier family 25 (mitochondrial carrier, Graves disease autoantigen), member 16 [Source:MGI Symbol;Acc:MGI:1920382]	1035	798	1701	1280	1006	346	1115	1374	1259	710	1052
ENSMUSG00000003813.15	1032.31	-0.15288	0.0487855	-3.13371	0.0017261	0.0240721	Rad23a	RAD23 homolog A, nucleotide excision repair protein [Source:MGI Symbol;Acc:MGI:105126]	1188	892	1704	1307	1027	338	1235	1454	1390	740	978
ENSMUSG00000106855.1	75.2152	0.432204	0.13793	3.1335	0.00172733	0.0240721	5330437M03Rik	RIKEN cDNA 5330437M03 gene [Source:MGI Symbol;Acc:MGI:2444650]	92	85	142	147	81	25	72	93	77	39	58
ENSMUSG00000027296.7	2899.94	-0.224444	0.0716497	-3.13252	0.00173311	0.0241347	Itpka	inositol 1,4,5-trisphosphate 3-kinase A [Source:MGI Symbol;Acc:MGI:1333822]	3217	2278	5193	3500	2719	1031	3531	4186	3314	2108	3156
ENSMUSG00000028538.12	770.095	-0.190756	0.0609022	-3.13217	0.0017352	0.0241458	St3gal3	ST3 beta-galactoside alpha-2,3-sialyltransferase 3 [Source:MGI Symbol;Acc:MGI:1316659]	863	678	1266	974	709	261	940	1073	912	599	786
ENSMUSG00000027634.14	10651.3	-0.150055	0.0479126	-3.13184	0.00173715	0.024155	Ndrg3	N-myc downstream regulated gene 3 [Source:MGI Symbol;Acc:MGI:1352499]	11209	8651	18587	14079	11209	3269	12342	14539	14116	8221	10737
ENSMUSG00000055065.7	8963.5	0.0940989	0.0300519	3.13122	0.00174084	0.0241884	Ddx17	DEAD (Asp-Glu-Ala-Asp) box polypeptide 17 [Source:MGI Symbol;Acc:MGI:1914290]	10839	8476	16107	13263	9814	2614	9464	12200	11025	5971	8284
ENSMUSG00000021573.15	17015.6	-0.214244	0.0684366	-3.13055	0.00174478	0.0242061	Tppp	tubulin polymerization promoting protein [Source:MGI Symbol;Acc:MGI:1920198]	18161	12755	31083	20849	17124	6105	18813	23229	22567	12557	17880
ENSMUSG00000032101.6	991.555	-0.22291	0.0712072	-3.13044	0.00174545	0.0242061	Ddx25	DEAD (Asp-Glu-Ala-Asp) box polypeptide 25 [Source:MGI Symbol;Acc:MGI:1353582]	1136	806	1745	1110	944	361	1110	1433	1341	695	1016
ENSMUSG00000001366.14	1478.71	-0.154505	0.0493573	-3.13035	0.001746	0.0242061	Fbxo9	f-box protein 9 [Source:MGI Symbol;Acc:MGI:1918788]	1649	1188	2577	1936	1477	488	1724	2040	1954	1047	1515
ENSMUSG00000002107.18	9080.98	0.296931	0.0948758	3.12968	0.00174998	0.0242295	Celf2	CUGBP, Elav-like family member 2 [Source:MGI Symbol;Acc:MGI:1338822]	10402	10502	13996	15932	11487	2191	9947	11433	10589	6127	7180
ENSMUSG00000030047.14	254.156	-0.319497	0.10209	-3.12956	0.0017507	0.0242295	Arhgap25	Rho GTPase activating protein 25 [Source:MGI Symbol;Acc:MGI:2443687]	242	211	454	303	221	85	372	397	341	156	259
ENSMUSG00000104391.1	30.5891	0.76351	0.243979	3.12941	0.00175156	0.0242295	Gm37960	predicted gene, 37960 [Source:MGI Symbol;Acc:MGI:5611188]	31	35	58	82	48	3	30	40	28	20	17
ENSMUSG00000035597.19	1376.42	0.244918	0.0782792	3.12877	0.00175538	0.0242522	Prpf39	pre-mRNA processing factor 39 [Source:MGI Symbol;Acc:MGI:104602]	1674	1435	2339	2232	1716	330	1501	1758	1775	931	1062
ENSMUSG00000031517.8	27544.8	-0.237454	0.0758954	-3.1287	0.00175579	0.0242522	Gpm6a	glycoprotein m6a [Source:MGI Symbol;Acc:MGI:107671]	28349	20197	48246	34353	28750	10531	29885	38465	38003	19544	27879
ENSMUSG00000028337.14	698.743	-0.199305	0.0637265	-3.12751	0.00176294	0.024333	Coro2a	coronin, actin binding protein 2A [Source:MGI Symbol;Acc:MGI:1345966]	713	577	1134	924	734	215	880	1017	855	500	761
ENSMUSG00000030058.17	5968.6	-0.0935044	0.0299176	-3.1254	0.00177564	0.0244903	Copg1	coatomer protein complex, subunit gamma 1 [Source:MGI Symbol;Acc:MGI:1858696]	6889	5161	10146	8187	5960	1891	6808	8354	7617	4352	5768
ENSMUSG00000118550.1	55.0409	0.46441	0.148696	3.12321	0.00178888	0.0246546	AC135859.1	novel transcript	70	60	118	92	73	12	62	66	61	32	38
ENSMUSG00000026344.9	1576.64	-0.203446	0.0651627	-3.12212	0.00179554	0.0247023	Lypd1	Ly6/Plaur domain containing 1 [Source:MGI Symbol;Acc:MGI:1919835]	1928	1215	2623	2010	1449	532	1736	2348	2193	1212	1469
ENSMUSG00000096967.3	89.3152	0.413182	0.132342	3.12207	0.00179582	0.0247023	Gm26621	predicted gene, 26621 [Source:MGI Symbol;Acc:MGI:5477115]	121	106	178	125	112	24	102	99	83	65	61
ENSMUSG00000027602.9	2149.74	-0.21263	0.068107	-3.122	0.00179629	0.0247023	Map1lc3a	microtubule-associated protein 1 light chain 3 alpha [Source:MGI Symbol;Acc:MGI:1915661]	2463	1778	3799	2676	1866	711	2717	3059	2537	1590	2304
ENSMUSG00000026424.8	2915.75	-0.187766	0.0601938	-3.11935	0.00181248	0.0249066	Gpr37l1	G protein-coupled receptor 37-like 1 [Source:MGI Symbol;Acc:MGI:1928503]	3312	2426	5155	3614	2688	974	3280	3942	3684	2250	3147
ENSMUSG00000041697.8	3394.65	-0.230393	0.0739023	-3.11754	0.00182366	0.0250419	Cox6a1	cytochrome c oxidase subunit 6A1 [Source:MGI Symbol;Acc:MGI:103099]	3793	2622	6269	4138	3028	1194	3817	4849	4122	2557	3765
ENSMUSG00000027301.7	5.38792	2.35126	0.754803	3.11506	0.00183907	NA	Oxt	oxytocin [Source:MGI Symbol;Acc:MGI:97453]	34	10	4	4	4	0	2	2	3	1	3
ENSMUSG00000102844.1	44.4353	0.677045	0.217364	3.1148	0.00184071	0.0252575	Gm38034	predicted gene, 38034 [Source:MGI Symbol;Acc:MGI:5611262]	78	52	85	104	37	9	27	64	47	28	28
ENSMUSG00000107955.1	133.345	0.445826	0.143183	3.11367	0.00184775	0.0253158	Gm44027	predicted gene, 44027 [Source:MGI Symbol;Acc:MGI:5690419]	155	150	200	254	199	39	137	170	139	79	83
ENSMUSG00000024740.10	5698.74	-0.0991967	0.0318586	-3.11365	0.00184785	0.0253158	Ddb1	damage specific DNA binding protein 1 [Source:MGI Symbol;Acc:MGI:1202384]	6473	4910	9759	7604	5889	1747	6732	8118	7332	4053	5516
ENSMUSG00000109725.1	233.967	0.372098	0.119512	3.11347	0.00184901	0.0253158	Gm45265	predicted gene 45265 [Source:MGI Symbol;Acc:MGI:5791101]	293	221	401	432	333	55	278	274	291	138	160
ENSMUSG00000039531.8	505.442	0.20944	0.0672923	3.11239	0.00185581	0.0253903	Zup1	zinc finger containing ubiquitin peptidase 1 [Source:MGI Symbol;Acc:MGI:1919830]	586	494	916	842	597	148	489	674	610	329	430
ENSMUSG00000091997.1	41.7734	0.579772	0.186343	3.11131	0.00186262	0.0254649	Gm6611	predicted gene 6611 [Source:MGI Symbol;Acc:MGI:3645568]	65	57	94	57	46	10	37	54	31	24	37
ENSMUSG00000030088.15	1242.92	-0.171197	0.0550407	-3.11037	0.00186851	0.0255267	Aldh1l1	aldehyde dehydrogenase 1 family, member L1 [Source:MGI Symbol;Acc:MGI:1340024]	1401	999	2127	1584	1226	442	1432	1670	1580	924	1260
ENSMUSG00000028857.16	990.56	-0.184655	0.05939	-3.10919	0.00187598	0.0256101	Tmem222	transmembrane protein 222 [Source:MGI Symbol;Acc:MGI:1098568]	1094	833	1715	1249	931	347	1167	1377	1220	702	1062
ENSMUSG00000032470.17	4106.16	-0.126738	0.0407751	-3.10822	0.00188218	0.0256606	Mras	muscle and microspikes RAS [Source:MGI Symbol;Acc:MGI:1100856]	4596	3451	7176	5412	4099	1374	4769	5592	5164	3041	4032
ENSMUSG00000029247.17	1781.08	-0.202639	0.065198	-3.10805	0.00188327	0.0256606	Paics	phosphoribosylaminoimidazole carboxylase, phosphoribosylaminoribosylaminoimidazole, succinocarboxamide synthetase [Source:MGI Symbol;Acc:MGI:1914304]	2005	1375	3103	2219	1738	643	1920	2489	2499	1257	1815
ENSMUSG00000024598.9	159.458	0.389836	0.125431	3.10797	0.00188379	0.0256606	Fbn2	fibrillin 2 [Source:MGI Symbol;Acc:MGI:95490]	187	197	276	217	242	48	163	193	175	87	121
ENSMUSG00000075463.3	60.507	0.597443	0.192256	3.10754	0.00188653	0.0256793	4930594M22Rik	RIKEN cDNA 4930594M22 gene [Source:MGI Symbol;Acc:MGI:1925478]	52	72	125	109	101	21	48	78	64	30	33
ENSMUSG00000068151.7	251.476	0.258706	0.0832792	3.10649	0.00189323	0.0257517	A230006K03Rik	RIKEN cDNA A230006K03 gene [Source:MGI Symbol;Acc:MGI:3644205]	322	261	512	362	286	68	289	291	266	168	223
ENSMUSG00000034687.8	1879.47	0.296386	0.0954309	3.10576	0.00189788	0.0257844	Fras1	Fraser extracellular matrix complex subunit 1 [Source:MGI Symbol;Acc:MGI:2385368]	2441	2164	2951	3290	2116	419	2006	2541	2172	1300	1476
ENSMUSG00000020114.12	4895.44	-0.109809	0.0353574	-3.10569	0.00189838	0.0257844	Cand1	cullin associated and neddylation disassociated 1 [Source:MGI Symbol;Acc:MGI:1261820]	5682	4202	8187	6500	5011	1507	5755	7046	6478	3450	4688
ENSMUSG00000104210.1	81.8742	0.516747	0.166412	3.10523	0.0019013	0.0258054	Gm37984	predicted gene, 37984 [Source:MGI Symbol;Acc:MGI:5611212]	95	113	212	135	70	23	87	96	73	43	65
ENSMUSG00000032985.15	142.417	0.392311	0.126361	3.10467	0.00190489	0.0258169	5730522E02Rik	RIKEN cDNA 5730522E02 gene [Source:MGI Symbol;Acc:MGI:1917876]	168	152	271	242	196	40	125	213	178	70	97
ENSMUSG00000110167.1	19.4242	0.83618	0.26933	3.10467	0.00190491	0.0258169	Gm45532	predicted gene 45532 [Source:MGI Symbol;Acc:MGI:5791368]	29	20	39	29	37	8	12	23	17	7	11
ENSMUSG00000040746.15	1174.39	-0.144327	0.0464928	-3.10429	0.00190734	0.0258184	Rnf167	ring finger protein 167 [Source:MGI Symbol;Acc:MGI:1917760]	1367	994	1972	1531	1139	383	1338	1645	1559	851	1172
ENSMUSG00000106073.1	50.2699	0.605411	0.195028	3.10423	0.00190778	0.0258184	Gm42892	predicted gene 42892 [Source:MGI Symbol;Acc:MGI:5663029]	53	57	112	68	92	14	53	43	45	32	37
ENSMUSG00000041235.12	589.067	0.20274	0.0653312	3.10326	0.00191402	0.0258841	Chd7	chromodomain helicase DNA binding protein 7 [Source:MGI Symbol;Acc:MGI:2444748]	785	609	1060	868	640	177	570	772	655	428	492
ENSMUSG00000054383.2	121.333	-0.352995	0.11378	-3.10242	0.00191945	0.0259195	Pnma1	paraneoplastic antigen MA1 [Source:MGI Symbol;Acc:MGI:2180564]	113	90	194	173	98	45	131	179	169	93	140
ENSMUSG00000000171.5	1218.62	-0.252206	0.0812978	-3.10225	0.00192058	0.0259195	Sdhd	succinate dehydrogenase complex, subunit D, integral membrane protein [Source:MGI Symbol;Acc:MGI:1914175]	1347	928	2091	1434	1178	500	1338	1676	1600	848	1270
ENSMUSG00000061981.14	1633.92	-0.162324	0.0523252	-3.10222	0.00192078	0.0259195	Flot2	flotillin 2 [Source:MGI Symbol;Acc:MGI:103309]	1766	1446	2823	2091	1567	517	1989	2305	1970	1210	1720
ENSMUSG00000112067.1	128.808	0.437828	0.141154	3.10176	0.00192373	0.0259405	Gm48015	predicted gene, 48015 [Source:MGI Symbol;Acc:MGI:6097323]	127	149	251	215	201	27	154	146	125	76	110
ENSMUSG00000068270.15	234.534	0.28585	0.0921695	3.10135	0.00192642	0.0259581	Shroom4	shroom family member 4 [Source:MGI Symbol;Acc:MGI:2685570]	283	257	424	359	297	71	270	305	247	125	192
ENSMUSG00000024006.17	765.647	0.162662	0.0524625	3.10053	0.00193174	0.0260112	Stk38	serine/threonine kinase 38 [Source:MGI Symbol;Acc:MGI:2442572]	909	753	1437	1196	848	211	798	1031	886	502	715
ENSMUSG00000068039.13	3632.14	-0.223597	0.0721212	-3.10029	0.00193331	0.0260136	Tcp1	t-complex protein 1 [Source:MGI Symbol;Acc:MGI:98535]	4206	2691	6416	4523	3386	1361	3976	5291	4966	2547	3588
ENSMUSG00000040972.8	1001.45	-0.223157	0.072005	-3.09919	0.0019405	0.0260915	Igsf21	immunoglobulin superfamily, member 21 [Source:MGI Symbol;Acc:MGI:2681842]	1045	982	1499	1282	912	315	1299	1503	1198	773	995
ENSMUSG00000031104.2	357.439	-0.302185	0.0975112	-3.09898	0.00194189	0.0260915	Rab33a	RAB33A, member RAS oncogene family [Source:MGI Symbol;Acc:MGI:109493]	341	283	636	420	330	141	413	518	443	232	431
ENSMUSG00000046417.14	327.095	-0.258446	0.0834406	-3.09737	0.00195247	0.0262148	Lrrc75a	leucine rich repeat containing 75A [Source:MGI Symbol;Acc:MGI:2682293]	342	283	501	403	304	139	392	449	431	211	332
ENSMUSG00000087768.1	8.45031	1.33806	0.432275	3.09539	0.00196552	NA	Gm22755	predicted gene, 22755 [Source:MGI Symbol;Acc:MGI:5452532]	9	17	19	14	16	2	1	9	4	5	6
ENSMUSG00000028798.16	1146.02	-0.234164	0.0756601	-3.09494	0.00196851	0.0264114	Eif3i	eukaryotic translation initiation factor 3, subunit I [Source:MGI Symbol;Acc:MGI:1860763]	1228	938	2000	1365	1072	462	1253	1600	1455	812	1193
ENSMUSG00000022365.6	1029.55	-0.18315	0.0591951	-3.09401	0.00197472	0.0264757	Derl1	Der1-like domain family, member 1 [Source:MGI Symbol;Acc:MGI:1915069]	1193	815	1800	1280	977	368	1175	1447	1330	757	1021
ENSMUSG00000102639.1	16.0497	0.91523	0.295883	3.09322	0.00198	0.0265271	Gm38223	predicted gene, 38223 [Source:MGI Symbol;Acc:MGI:5611451]	20	23	30	36	29	1	11	20	21	7	9
ENSMUSG00000059291.15	2061.99	-0.218874	0.0707642	-3.09301	0.00198139	0.0265271	Rpl11	ribosomal protein L11 [Source:MGI Symbol;Acc:MGI:1914275]	2441	1671	3434	2572	1848	750	2263	3050	2708	1368	2242
ENSMUSG00000022753.15	7.65765	1.30788	0.422902	3.09262	0.00198398	NA	Tmem30c	transmembrane protein 30C [Source:MGI Symbol;Acc:MGI:1918277]	9	14	23	19	7	2	4	7	7	2	4
ENSMUSG00000029649.10	1173.85	-0.226503	0.073255	-3.09197	0.0019883	0.0266007	Pomp	proteasome maturation protein [Source:MGI Symbol;Acc:MGI:1913787]	1387	859	2059	1425	1102	427	1346	1706	1515	815	1243
ENSMUSG00000027985.14	129.336	0.388598	0.125755	3.09012	0.00200077	0.0267483	Lef1	lymphoid enhancer binding factor 1 [Source:MGI Symbol;Acc:MGI:96770]	177	136	216	241	158	30	138	134	120	89	127
ENSMUSG00000057388.9	561.594	-0.263353	0.0852399	-3.08955	0.00200461	0.0267718	Mrpl18	mitochondrial ribosomal protein L18 [Source:MGI Symbol;Acc:MGI:1914931]	625	422	983	680	501	224	616	807	744	373	617
ENSMUSG00000028032.13	1558.28	-0.172317	0.0557762	-3.08943	0.00200538	0.0267718	Papss1	3'-phosphoadenosine 5'-phosphosulfate synthase 1 [Source:MGI Symbol;Acc:MGI:1330587]	1764	1245	2739	1915	1555	549	1766	2247	1943	1150	1550
ENSMUSG00000022449.14	461.998	0.231897	0.075073	3.08895	0.00200866	0.0267876	Adamts20	a disintegrin-like and metallopeptidase (reprolysin type) with thrombospondin type 1 motif, 20 [Source:MGI Symbol;Acc:MGI:2660628]	550	454	913	674	583	127	478	643	480	280	436
ENSMUSG00000028641.16	160.537	0.292037	0.094546	3.08884	0.00200943	0.0267876	P3h1	prolyl 3-hydroxylase 1 [Source:MGI Symbol;Acc:MGI:1888921]	212	176	313	237	175	49	165	199	161	110	131
ENSMUSG00000104064.1	24.7459	0.876403	0.283914	3.08686	0.00202285	0.0269474	Gm37956	predicted gene, 37956 [Source:MGI Symbol;Acc:MGI:5611184]	23	26	50	40	60	9	17	26	20	8	18
ENSMUSG00000026021.15	1067.62	-0.182766	0.0592264	-3.08589	0.00202941	0.0270156	Sumo1	small ubiquitin-like modifier 1 [Source:MGI Symbol;Acc:MGI:1197010]	1205	828	1848	1353	1077	347	1182	1599	1497	747	1070
ENSMUSG00000047910.6	505.471	0.227388	0.0737015	3.08526	0.00203375	0.027054	Pcdhb16	protocadherin beta 16 [Source:MGI Symbol;Acc:MGI:2136752]	597	488	887	906	586	140	531	650	594	329	428
ENSMUSG00000020422.14	1306.39	0.292194	0.0947159	3.08495	0.00203586	0.027063	Tns3	tensin 3 [Source:MGI Symbol;Acc:MGI:2443012]	1526	1463	2480	2063	1580	259	1347	1669	1465	1003	1134
ENSMUSG00000022756.17	1477.83	-0.164237	0.0532446	-3.08458	0.0020384	0.0270769	Slc7a4	solute carrier family 7 (cationic amino acid transporter, y+ system), member 4 [Source:MGI Symbol;Acc:MGI:2146512]	1604	1304	2472	1896	1446	483	1784	1998	1776	1165	1504
ENSMUSG00000015656.17	27997	-0.256355	0.0831142	-3.08438	0.0020398	0.0270769	Hspa8	heat shock protein 8 [Source:MGI Symbol;Acc:MGI:105384]	30152	21604	51781	32032	26242	11159	31424	38692	36614	19797	28856
ENSMUSG00000103983.1	169.188	0.343972	0.11154	3.08384	0.0020435	0.0271068	Gm20045	predicted gene, 20045 [Source:MGI Symbol;Acc:MGI:5012230]	191	172	317	321	221	32	173	232	192	104	150
ENSMUSG00000029632.7	2910.07	-0.234049	0.0759136	-3.08309	0.00204861	0.0271425	Ndufa4	Ndufa4, mitochondrial complex associated [Source:MGI Symbol;Acc:MGI:107686]	3322	2180	5277	3552	2638	1074	3270	3944	3840	2084	3156
ENSMUSG00000018659.12	859.922	-0.194097	0.0629566	-3.08302	0.00204909	0.0271425	Pnpo	pyridoxine 5'-phosphate oxidase [Source:MGI Symbol;Acc:MGI:2144151]	1022	683	1496	1057	795	295	1025	1250	1141	594	862
ENSMUSG00000108286.1	3.26399	2.04794	0.664339	3.08268	0.00205148	NA	Gm44224	predicted gene, 44224 [Source:MGI Symbol;Acc:MGI:5690616]	7	6	10	7	6	0	2	2	2	0	2
ENSMUSG00000104205.1	44.8603	0.57147	0.185419	3.08205	0.00205582	0.0272123	Gm37396	predicted gene, 37396 [Source:MGI Symbol;Acc:MGI:5610624]	46	53	90	75	80	8	40	53	52	26	34
ENSMUSG00000114081.1	39.7185	0.632986	0.205414	3.08151	0.00205953	0.0272358	Gm48904	predicted gene, 48904 [Source:MGI Symbol;Acc:MGI:6098675]	42	54	84	80	53	7	54	38	35	18	32
ENSMUSG00000080237.2	40.019	0.567292	0.184104	3.08137	0.0020605	0.0272358	Gm14239	predicted gene 14239 [Source:MGI Symbol;Acc:MGI:3651698]	56	44	77	74	62	5	42	54	45	17	33
ENSMUSG00000022769.9	144.202	-0.329161	0.106832	-3.08111	0.00206231	0.0272405	Sdf2l1	stromal cell-derived factor 2-like 1 [Source:MGI Symbol;Acc:MGI:2149842]	148	105	259	185	115	46	168	231	183	124	153
ENSMUSG00000027188.8	757.723	-0.210131	0.0682075	-3.08076	0.00206474	0.0272534	Pamr1	peptidase domain containing associated with muscle regeneration 1 [Source:MGI Symbol;Acc:MGI:2445082]	711	615	1263	1047	778	253	889	1050	936	602	798
ENSMUSG00000107624.1	59.5763	0.611973	0.198709	3.07975	0.00207176	0.0273268	Gm44005	predicted gene, 44005 [Source:MGI Symbol;Acc:MGI:5690397]	53	90	112	116	85	13	61	85	51	34	34
ENSMUSG00000037972.7	4444.83	-0.17037	0.0553264	-3.07937	0.00207442	0.0273426	Snn	stannin [Source:MGI Symbol;Acc:MGI:1276549]	5022	3425	7880	5845	4331	1481	4845	6266	5857	3281	4642
ENSMUSG00000104292.1	23.6803	0.802668	0.260757	3.07822	0.0020824	0.0274286	Gm38042	predicted gene, 38042 [Source:MGI Symbol;Acc:MGI:5611270]	34	35	39	50	26	9	13	26	17	17	12
ENSMUSG00000024251.10	737.045	0.171328	0.0556722	3.07744	0.00208787	0.0274719	Thada	thyroid adenoma associated [Source:MGI Symbol;Acc:MGI:3039623]	874	743	1332	1113	855	230	790	980	849	447	648
ENSMUSG00000005566.14	2181.9	-0.159504	0.0518318	-3.07733	0.00208863	0.0274719	Trim28	tripartite motif-containing 28 [Source:MGI Symbol;Acc:MGI:109274]	2542	1922	3435	2918	2038	765	2603	3161	2696	1587	2051
ENSMUSG00000037110.20	1485.49	0.225412	0.0732869	3.07575	0.00209975	0.0275989	Ralgapa2	Ral GTPase activating protein, alpha subunit 2 (catalytic) [Source:MGI Symbol;Acc:MGI:3036245]	1801	1470	2625	2332	1892	339	1668	1980	1777	1021	1232
ENSMUSG00000089774.2	1625	0.183866	0.0598105	3.07414	0.00211109	0.0276983	Slc5a3	solute carrier family 5 (inositol transporters), member 3 [Source:MGI Symbol;Acc:MGI:1858226]	2010	1732	3181	2260	1743	504	1624	2100	2020	1024	1377
ENSMUSG00000102856.1	89.4743	0.424945	0.138236	3.07405	0.00211175	0.0276983	Gm37084	predicted gene, 37084 [Source:MGI Symbol;Acc:MGI:5610312]	104	123	183	134	110	16	96	109	84	62	78
ENSMUSG00000108693.1	69.6352	0.444294	0.144531	3.07405	0.00211175	0.0276983	Gm45153	predicted gene 45153 [Source:MGI Symbol;Acc:MGI:5753729]	80	91	154	110	82	14	72	89	63	43	63
ENSMUSG00000045538.6	253.939	-0.276256	0.0898861	-3.0734	0.00211635	0.0277392	Ddx28	DEAD (Asp-Glu-Ala-Asp) box polypeptide 28 [Source:MGI Symbol;Acc:MGI:1919236]	271	198	455	295	225	91	328	337	327	189	274
ENSMUSG00000056413.16	4145.97	-0.186749	0.0607943	-3.07182	0.00212755	0.0278473	Adap1	ArfGAP with dual PH domains 1 [Source:MGI Symbol;Acc:MGI:2442201]	4447	3411	7529	5274	3898	1372	4887	5572	5063	3181	4493
ENSMUSG00000061665.7	1154.13	0.193841	0.063103	3.07182	0.00212758	0.0278473	Cd2ap	CD2-associated protein [Source:MGI Symbol;Acc:MGI:1330281]	1401	1053	2120	1809	1427	344	1134	1552	1437	684	1026
ENSMUSG00000106993.1	42.5981	0.576166	0.187593	3.07136	0.00213083	0.0278665	Gm43417	predicted gene 43417 [Source:MGI Symbol;Acc:MGI:5663554]	57	57	72	71	58	15	47	51	35	18	27
ENSMUSG00000041560.12	1196.74	-0.169912	0.0553244	-3.0712	0.00213202	0.0278665	Nop53	NOP53 ribosome biogenesis factor [Source:MGI Symbol;Acc:MGI:2154441]	1423	1059	1920	1519	1101	404	1371	1666	1557	930	1150
ENSMUSG00000108954.1	80.8249	0.396384	0.129119	3.06992	0.00214116	0.0279287	Gm44901	predicted gene 44901 [Source:MGI Symbol;Acc:MGI:5753477]	102	86	147	145	103	23	80	110	86	48	55
ENSMUSG00000108267.1	27.8336	0.638864	0.208108	3.06986	0.00214157	0.0279287	Gm44190	predicted gene, 44190 [Source:MGI Symbol;Acc:MGI:5690582]	39	36	57	47	35	8	20	35	23	16	22
ENSMUSG00000026817.14	2179.35	-0.127288	0.0414645	-3.06981	0.00214199	0.0279287	Ak1	adenylate kinase 1 [Source:MGI Symbol;Acc:MGI:87977]	2377	1901	3707	2817	2258	709	2568	2988	2744	1593	2180
ENSMUSG00000100394.1	56.9055	0.490099	0.159661	3.06963	0.00214324	0.0279287	Gm28791	predicted gene 28791 [Source:MGI Symbol;Acc:MGI:5579497]	81	61	105	83	93	11	61	71	58	36	40
ENSMUSG00000038766.16	584.945	0.233049	0.0759243	3.06949	0.00214423	0.0279287	Gabpb2	GA repeat binding protein, beta 2 [Source:MGI Symbol;Acc:MGI:95612]	756	607	1011	952	655	177	576	762	765	352	452
ENSMUSG00000031812.16	3195.91	-0.179096	0.0583557	-3.06903	0.00214753	0.0279522	Map1lc3b	microtubule-associated protein 1 light chain 3 beta [Source:MGI Symbol;Acc:MGI:1914693]	3607	2664	5716	3977	2962	1082	3615	4222	4198	2468	3287
ENSMUSG00000016427.7	714.851	-0.262843	0.0856948	-3.0672	0.00216077	0.028105	Ndufa1	NADH:ubiquinone oxidoreductase subunit A1 [Source:MGI Symbol;Acc:MGI:1929511]	831	527	1256	928	581	251	758	1045	945	537	807
ENSMUSG00000041241.12	782.689	-0.19643	0.0640502	-3.06681	0.00216359	0.0281198	Mul1	mitochondrial ubiquitin ligase activator of NFKB 1 [Source:MGI Symbol;Acc:MGI:1915600]	887	681	1281	1028	684	275	924	1117	932	578	825
ENSMUSG00000040472.15	711.207	-0.172173	0.0561442	-3.06662	0.00216491	0.0281198	Rabggta	Rab geranylgeranyl transferase, a subunit [Source:MGI Symbol;Acc:MGI:1860443]	811	603	1187	902	675	250	847	989	880	525	710
ENSMUSG00000019923.14	12620.8	-0.156879	0.0511715	-3.06574	0.00217132	0.0281835	Zwint	ZW10 interactor [Source:MGI Symbol;Acc:MGI:1289227]	14291	10447	22551	15699	12369	4286	14656	18114	16647	8567	12618
ENSMUSG00000070923.4	3847.16	-0.199794	0.0652044	-3.06412	0.0021831	0.0282968	Klhl9	kelch-like 9 [Source:MGI Symbol;Acc:MGI:2180122]	4455	2906	6523	4848	3825	1409	4264	5496	5386	2710	3658
ENSMUSG00000035790.15	988.627	-0.216913	0.0707948	-3.06397	0.0021842	0.0282968	Cep19	centrosomal protein 19 [Source:MGI Symbol;Acc:MGI:1914244]	1109	727	1690	1301	940	360	1068	1330	1329	740	1052
ENSMUSG00000042284.10	427.309	0.273713	0.0893343	3.06392	0.00218458	0.0282968	Itga1	integrin alpha 1 [Source:MGI Symbol;Acc:MGI:96599]	548	374	950	603	529	131	395	536	458	260	411
ENSMUSG00000037010.7	574.783	-0.27284	0.0890681	-3.06327	0.00218934	0.0283388	Apln	apelin [Source:MGI Symbol;Acc:MGI:1353624]	660	397	975	658	580	206	708	762	715	426	659
ENSMUSG00000020496.10	4884.89	-0.239375	0.0781577	-3.06272	0.00219332	0.0283693	NA	NA	6128	4075	7903	5910	4031	1823	5993	6970	6075	3556	4807
ENSMUSG00000107136.1	63.1692	0.509128	0.166244	3.06253	0.00219472	0.0283693	Gm42466	predicted gene 42466 [Source:MGI Symbol;Acc:MGI:5662603]	77	86	148	97	75	11	74	92	61	34	41
ENSMUSG00000007892.8	4359.12	-0.240254	0.0784585	-3.06218	0.00219733	0.0283835	Rplp1	ribosomal protein, large, P1 [Source:MGI Symbol;Acc:MGI:1927099]	5148	3489	7563	5137	3838	1684	4978	6132	5638	2960	4617
ENSMUSG00000032232.14	423.743	0.265816	0.0868346	3.06118	0.00220466	0.0284586	Cgnl1	cingulin-like 1 [Source:MGI Symbol;Acc:MGI:1915428]	514	449	716	733	515	97	477	531	491	302	334
ENSMUSG00000005161.15	2971.69	-0.188346	0.061534	-3.06084	0.00220714	0.0284709	Prdx2	peroxiredoxin 2 [Source:MGI Symbol;Acc:MGI:109486]	3434	2434	5118	3688	2799	1060	3223	4127	3871	2118	3182
ENSMUSG00000005674.9	1125.19	-0.189461	0.0619136	-3.06009	0.00221271	0.028523	Tomm40l	translocase of outer mitochondrial membrane 40-like [Source:MGI Symbol;Acc:MGI:3589112]	1286	926	1970	1440	1003	398	1249	1580	1495	800	1171
ENSMUSG00000092540.1	20.317	0.783498	0.256064	3.05977	0.00221507	0.0285339	Gm8738	predicted gene 8738 [Source:MGI Symbol;Acc:MGI:3644778]	30	25	48	27	28	9	15	18	16	11	12
ENSMUSG00000015013.9	495.764	-0.265612	0.0868248	-3.05917	0.0022195	0.0285712	Trappc2l	trafficking protein particle complex 2-like [Source:MGI Symbol;Acc:MGI:1916295]	525	411	872	577	430	206	550	677	652	345	527
ENSMUSG00000021486.7	1512.4	-0.176363	0.0576547	-3.05895	0.00222115	0.0285729	Prelid1	PRELI domain containing 1 [Source:MGI Symbol;Acc:MGI:1913744]	1710	1259	2609	1862	1470	521	1740	1990	1920	1181	1545
ENSMUSG00000030062.7	2480.18	-0.185344	0.0606029	-3.05833	0.00222573	0.0286121	Rpn1	ribophorin I [Source:MGI Symbol;Acc:MGI:98084]	2790	1999	4452	3008	2404	861	2871	3501	3298	1683	2584
ENSMUSG00000061808.4	237.288	3.23703	1.05854	3.058	0.00222818	0.0286138	Ttr	transthyretin [Source:MGI Symbol;Acc:MGI:98865]	65	40	50	2121	722	12	36	30	32	117	9
ENSMUSG00000040731.13	6579.16	-0.173714	0.0568083	-3.0579	0.00222892	0.0286138	Eif4h	eukaryotic translation initiation factor 4H [Source:MGI Symbol;Acc:MGI:1341822]	7558	5346	11656	8324	6183	2336	7457	9076	8581	4640	6720
ENSMUSG00000059995.12	4566.11	-0.160996	0.0526694	-3.05673	0.00223762	0.0286917	Atxn7l3	ataxin 7-like 3 [Source:MGI Symbol;Acc:MGI:3036270]	4995	3874	8345	5688	4356	1540	5434	6318	5749	3291	4643
ENSMUSG00000007777.9	206.894	-0.277209	0.0906895	-3.05668	0.00223805	0.0286917	0610009B22Rik	RIKEN cDNA 0610009B22 gene [Source:MGI Symbol;Acc:MGI:1913300]	238	159	362	233	187	66	242	318	267	161	225
ENSMUSG00000110914.1	24.5396	0.736791	0.241088	3.05611	0.00224233	0.0287269	Gm48611	predicted gene, 48611 [Source:MGI Symbol;Acc:MGI:6098198]	35	31	41	41	42	7	17	29	16	12	23
ENSMUSG00000025925.14	253.373	0.369117	0.120809	3.05538	0.00224776	0.0287625	Terf1	telomeric repeat binding factor 1 [Source:MGI Symbol;Acc:MGI:109634]	283	281	455	427	370	42	265	341	300	176	196
ENSMUSG00000078572.3	167.518	-0.297606	0.0974056	-3.05532	0.00224817	0.0287625	Ndufaf8	NADH:ubiquinone oxidoreductase complex assembly factor 8 [Source:MGI Symbol;Acc:MGI:1913676]	189	123	269	205	150	66	220	254	206	112	170
ENSMUSG00000052812.5	1137.67	0.301429	0.0986942	3.05417	0.00225686	0.0288539	Atad2b	ATPase family, AAA domain containing 2B [Source:MGI Symbol;Acc:MGI:2444798]	1310	1094	1993	1690	1791	290	1146	1444	1350	756	911
ENSMUSG00000103159.1	81.3048	0.519237	0.170041	3.05359	0.0022612	0.0288897	F830112A20Rik	RIKEN cDNA F830112A20 gene [Source:MGI Symbol;Acc:MGI:3641781]	79	117	146	134	125	17	97	94	78	45	60
ENSMUSG00000003421.13	715.903	-0.16832	0.0551293	-3.05319	0.00226426	0.0289091	Nosip	nitric oxide synthase interacting protein [Source:MGI Symbol;Acc:MGI:1913644]	734	620	1211	966	692	248	795	1010	929	537	715
ENSMUSG00000106720.1	27.6359	0.75406	0.24711	3.05151	0.00227693	0.029051	Gm43795	predicted gene 43795 [Source:MGI Symbol;Acc:MGI:5663932]	33	27	56	53	58	2	27	32	20	16	27
ENSMUSG00000036295.5	1756.88	-0.216849	0.0710713	-3.05114	0.00227972	0.0290668	Lrrn3	leucine rich repeat protein 3, neuronal [Source:MGI Symbol;Acc:MGI:106036]	2017	1374	2897	2150	1750	626	2028	2661	2569	1122	1674
ENSMUSG00000035392.17	1427.88	0.210598	0.0690384	3.05044	0.00228505	0.029115	Dennd1a	DENN/MADD domain containing 1A [Source:MGI Symbol;Acc:MGI:2442794]	1750	1527	2355	2290	1681	376	1583	1973	1600	959	1159
ENSMUSG00000025997.13	206.484	0.296828	0.0973376	3.04947	0.00229245	0.0291894	Ikzf2	IKAROS family zinc finger 2 [Source:MGI Symbol;Acc:MGI:1342541]	283	227	351	294	268	55	188	251	253	143	168
ENSMUSG00000067879.3	9784.64	-0.280295	0.0919278	-3.04908	0.00229547	0.029208	Vxn	vexin [Source:MGI Symbol;Acc:MGI:1924232]	9127	7122	18662	10800	10444	3394	11831	13229	12867	7221	11070
ENSMUSG00000085492.7	156.377	-0.283905	0.0931314	-3.04843	0.0023004	0.0292374	Trmt61b	tRNA methyltransferase 61B [Source:MGI Symbol;Acc:MGI:1916039]	167	125	243	196	147	56	183	225	216	107	174
ENSMUSG00000094095.1	30.0258	0.71753	0.235382	3.04837	0.0023009	0.0292374	Gm25648	predicted gene, 25648 [Source:MGI Symbol;Acc:MGI:5455425]	44	27	56	59	57	5	30	38	38	14	13
ENSMUSG00000004394.12	989.102	-0.167864	0.0550812	-3.04757	0.00230703	0.0292953	Tmed4	transmembrane p24 trafficking protein 4 [Source:MGI Symbol;Acc:MGI:1915070]	1095	831	1767	1273	935	298	1127	1492	1351	715	991
ENSMUSG00000005268.20	54.109	0.792704	0.260187	3.04667	0.00231388	0.0293625	Prlr	prolactin receptor [Source:MGI Symbol;Acc:MGI:97763]	105	70	77	137	48	13	46	89	46	24	21
ENSMUSG00000100867.1	25.2582	0.810195	0.265974	3.04614	0.00231796	0.0293784	Gm18981	predicted gene, 18981 [Source:MGI Symbol;Acc:MGI:5011166]	38	35	35	59	38	3	28	28	25	17	9
ENSMUSG00000037552.17	110.607	0.399178	0.131045	3.0461	0.00231827	0.0293784	Plekhg2	pleckstrin homology domain containing, family G (with RhoGef domain) member 2 [Source:MGI Symbol;Acc:MGI:2141874]	133	112	248	182	132	32	121	139	97	84	68
ENSMUSG00000020420.8	54.3961	0.484544	0.159105	3.04544	0.00232339	0.0294233	Zfp607a	zinc finger protein 607A [Source:MGI Symbol;Acc:MGI:3584526]	72	71	102	86	61	20	44	57	53	30	47
ENSMUSG00000113357.1	10.2121	1.08707	0.357127	3.04392	0.00233514	0.0295522	Gm19195	predicted gene, 19195 [Source:MGI Symbol;Acc:MGI:5011380]	22	12	25	23	13	0	12	11	6	3	9
ENSMUSG00000105740.1	37.7993	0.554035	0.182103	3.04242	0.00234684	0.0296634	Gm42685	predicted gene 42685 [Source:MGI Symbol;Acc:MGI:5662822]	59	44	74	60	45	13	32	38	42	16	32
ENSMUSG00000018040.9	1691.65	-0.196974	0.0647464	-3.04224	0.00234826	0.0296634	Rrp7a	ribosomal RNA processing 7 homolog A (S. cerevisiae) [Source:MGI Symbol;Acc:MGI:1922028]	1837	1459	2917	2068	1594	646	1944	2453	2116	1142	1707
ENSMUSG00000038489.8	227.938	-0.277915	0.0913538	-3.04218	0.00234869	0.0296634	Polr2l	polymerase (RNA) II (DNA directed) polypeptide L [Source:MGI Symbol;Acc:MGI:1913741]	242	185	393	260	201	89	255	327	275	186	238
ENSMUSG00000025868.6	781.75	-0.200146	0.0657972	-3.04187	0.00235115	0.0296746	Higd2a	HIG1 domain family, member 2A [Source:MGI Symbol;Acc:MGI:1914294]	860	611	1414	960	746	274	871	1107	990	598	812
ENSMUSG00000046215.3	688.502	-0.303705	0.0998509	-3.04159	0.00235334	0.0296822	Rprml	reprimo-like [Source:MGI Symbol;Acc:MGI:2144486]	795	547	1232	736	570	258	826	1043	788	483	807
ENSMUSG00000061518.11	2857.18	-0.25198	0.0828743	-3.04051	0.00236177	0.0297685	Cox5b	cytochrome c oxidase subunit 5B [Source:MGI Symbol;Acc:MGI:88475]	3324	2238	5176	3345	2431	1082	3223	4032	3497	2096	3123
ENSMUSG00000109037.1	51.936	0.49641	0.163296	3.03994	0.00236624	0.0298048	C030038I04Rik	RIKEN cDNA C030038I04 gene [Source:MGI Symbol;Acc:MGI:1924862]	79	52	97	76	76	17	55	61	43	28	39
ENSMUSG00000108953.1	73.0633	0.423384	0.139293	3.03952	0.00236957	0.0298266	Gm45129	predicted gene 45129 [Source:MGI Symbol;Acc:MGI:5753705]	113	90	136	105	83	21	68	89	87	36	58
ENSMUSG00000106864.3	393.069	0.266758	0.0877885	3.03864	0.00237648	0.0298936	Gtf3c2	general transcription factor IIIC, polypeptide 2, beta [Source:MGI Symbol;Acc:MGI:1919002]	486	426	643	664	483	95	427	479	488	269	307
ENSMUSG00000053581.13	1341.52	-0.209964	0.0691087	-3.03818	0.00238015	0.0299196	Zfand2a	zinc finger, AN1-type domain 2A [Source:MGI Symbol;Acc:MGI:2140729]	1396	1066	2453	1676	1277	493	1599	1853	1643	952	1424
ENSMUSG00000056486.18	19911.2	-0.190758	0.0627923	-3.03792	0.00238217	0.0299238	Chn1	chimerin 1 [Source:MGI Symbol;Acc:MGI:1915674]	22099	15466	36481	24922	19113	6837	21666	27242	26908	14648	20981
ENSMUSG00000103525.1	29.7927	0.630155	0.207443	3.03773	0.00238368	0.0299238	Gm37262	predicted gene, 37262 [Source:MGI Symbol;Acc:MGI:5610490]	42	33	68	60	33	7	19	42	30	19	20
ENSMUSG00000109094.1	6.23373	1.495	0.492269	3.03695	0.00238983	NA	Gm44587	predicted gene 44587 [Source:MGI Symbol;Acc:MGI:5753163]	19	8	12	7	12	1	3	4	5	3	3
ENSMUSG00000033379.13	3115.44	-0.226198	0.0744964	-3.03636	0.00239456	0.0300256	Atp6v0b	ATPase, H+ transporting, lysosomal V0 subunit B [Source:MGI Symbol;Acc:MGI:1890510]	3474	2533	5725	3591	2834	1118	3479	4286	3893	2338	3427
ENSMUSG00000030615.12	326.494	-0.247584	0.0815413	-3.0363	0.00239499	0.0300256	Tmem126a	transmembrane protein 126A [Source:MGI Symbol;Acc:MGI:1913521]	359	246	576	373	316	123	373	458	435	236	342
ENSMUSG00000077567.1	13.5105	1.00699	0.331699	3.03587	0.00239845	0.0300488	Gm23200	predicted gene, 23200 [Source:MGI Symbol;Acc:MGI:5452977]	19	16	23	26	27	5	16	10	9	5	5
ENSMUSG00000089292.1	10.1809	1.12505	0.370656	3.03531	0.00240291	0.0300767	Gm23209	predicted gene, 23209 [Source:MGI Symbol;Acc:MGI:5452986]	23	11	19	17	18	3	3	11	10	3	7
ENSMUSG00000060924.15	5739.17	0.1989	0.0655316	3.03518	0.00240389	0.0300767	Csmd1	CUB and Sushi multiple domains 1 [Source:MGI Symbol;Acc:MGI:2137383]	6563	5835	10340	8940	7025	1453	6802	7531	6440	3775	4996
ENSMUSG00000038034.15	3103.57	-0.186972	0.0616271	-3.03393	0.00241392	0.0301818	Igsf8	immunoglobulin superfamily, member 8 [Source:MGI Symbol;Acc:MGI:2154090]	3440	2845	4900	4055	2855	978	3776	4478	3856	2626	2822
ENSMUSG00000111421.1	13.9054	0.902675	0.297546	3.03373	0.00241551	0.0301818	Gm47643	predicted gene, 47643 [Source:MGI Symbol;Acc:MGI:6096720]	20	16	27	27	24	4	11	15	9	8	8
ENSMUSG00000091537.2	691.194	-0.207347	0.0683603	-3.03315	0.00242018	0.03022	Tma7	translational machinery associated 7 [Source:MGI Symbol;Acc:MGI:1913417]	755	582	1189	836	664	224	775	946	875	531	788
ENSMUSG00000037487.7	6140.43	0.127718	0.0421175	3.03241	0.00242606	0.0302732	Ubr5	ubiquitin protein ligase E3 component n-recognin 5 [Source:MGI Symbol;Acc:MGI:1918040]	7792	5927	10703	9073	6894	1717	6581	8420	7710	4019	5370
ENSMUSG00000028221.3	747.993	-0.182896	0.0603341	-3.03138	0.00243436	0.0303566	Pip4p2	phosphatidylinositol-4,5-bisphosphate 4-phosphatase 2 [Source:MGI Symbol;Acc:MGI:1919769]	783	608	1233	1009	762	256	820	1071	1079	537	716
ENSMUSG00000038910.7	3531.32	-0.194066	0.064027	-3.031	0.00243745	0.0303645	Plcl2	phospholipase C-like 2 [Source:MGI Symbol;Acc:MGI:1352756]	4235	2827	5817	4763	3108	1249	4004	5242	4864	2423	3390
ENSMUSG00000022974.12	1341.9	0.145601	0.0480497	3.03022	0.00244378	0.0303645	Paxbp1	PAX3 and PAX7 binding protein 1 [Source:MGI Symbol;Acc:MGI:1914617]	1656	1270	2602	1959	1496	365	1386	1882	1601	884	1224
ENSMUSG00000040289.8	1088.26	-0.206243	0.068068	-3.02996	0.00244586	0.0303645	Hey1	hairy/enhancer-of-split related with YRPW motif 1 [Source:MGI Symbol;Acc:MGI:1341800]	1144	819	1943	1496	1018	371	1239	1610	1361	770	1190
ENSMUSG00000104546.1	124.274	0.360564	0.119006	3.02979	0.00244721	0.0303645	Gm43858	predicted gene 43858 [Source:MGI Symbol;Acc:MGI:5663995]	156	154	255	178	148	30	140	173	123	64	106
ENSMUSG00000037210.16	1429.08	0.166424	0.0549295	3.02978	0.00244734	0.0303645	Fam193a	family with sequence homology 193, member A [Source:MGI Symbol;Acc:MGI:2447768]	1749	1413	2511	2217	1651	393	1529	1893	1791	990	1143
ENSMUSG00000041741.10	164.933	0.39056	0.128912	3.02966	0.00244833	0.0303645	Pde3a	phosphodiesterase 3A, cGMP inhibited [Source:MGI Symbol;Acc:MGI:1860764]	248	184	276	317	162	44	150	220	204	103	108
ENSMUSG00000094868.1	16.2045	0.961776	0.317467	3.02953	0.00244936	0.0303645	Dlx6os2	distal-less homeobox 6, opposite strand 2 [Source:MGI Symbol;Acc:MGI:1195963]	18	28	22	32	28	6	9	13	13	7	12
ENSMUSG00000024608.11	2674.89	-0.237603	0.078429	-3.02953	0.00244937	0.0303645	Rps14	ribosomal protein S14 [Source:MGI Symbol;Acc:MGI:98107]	2950	2231	4819	3194	2306	1039	3031	3691	3580	1823	2781
ENSMUSG00000022557.11	923.418	-0.157004	0.0518251	-3.0295	0.00244959	0.0303645	Bop1	block of proliferation 1 [Source:MGI Symbol;Acc:MGI:1334460]	1010	772	1590	1225	904	294	1159	1278	1163	681	915
ENSMUSG00000108594.1	29.4539	0.659339	0.217683	3.0289	0.00245449	0.0304052	Gm44770	predicted gene 44770 [Source:MGI Symbol;Acc:MGI:5753346]	43	32	65	58	38	7	30	38	26	6	29
ENSMUSG00000021972.14	1276.87	0.367049	0.121225	3.02782	0.00246325	0.0304803	Hmbox1	homeobox containing 1 [Source:MGI Symbol;Acc:MGI:2445066]	1452	1477	2164	2194	1741	223	1399	1647	1472	903	1024
ENSMUSG00000015804.14	902.814	-0.171847	0.0567581	-3.0277	0.00246419	0.0304803	Med28	mediator complex subunit 28 [Source:MGI Symbol;Acc:MGI:1914249]	1031	714	1601	1140	884	283	1043	1295	1212	655	931
ENSMUSG00000103596.1	25.8462	0.704541	0.23271	3.02755	0.00246544	0.0304803	Gm37354	predicted gene, 37354 [Source:MGI Symbol;Acc:MGI:5610582]	37	42	46	35	40	5	24	28	23	13	21
ENSMUSG00000003518.13	5351.08	-0.150757	0.0498037	-3.02703	0.00246972	0.0305131	Dusp3	dual specificity phosphatase 3 (vaccinia virus phosphatase VH1-related) [Source:MGI Symbol;Acc:MGI:1919599]	5592	4405	9180	7231	5570	1631	6419	7253	6754	4131	5538
ENSMUSG00000045912.9	311.04	-0.284482	0.0940235	-3.02565	0.00248102	0.0306209	C2cd4c	C2 calcium-dependent domain containing 4C [Source:MGI Symbol;Acc:MGI:2685084]	296	300	499	367	286	90	441	442	400	264	294
ENSMUSG00000032212.10	1974.47	0.139556	0.0461257	3.02556	0.00248172	0.0306209	Sltm	SAFB-like, transcription modulator [Source:MGI Symbol;Acc:MGI:1913910]	2428	1858	3656	2880	2298	550	2217	2728	2358	1289	1680
ENSMUSG00000025781.14	3625.21	-0.241138	0.0797131	-3.02507	0.00248577	0.030626	Atp5c1	ATP synthase, H+ transporting, mitochondrial F1 complex, gamma polypeptide 1 [Source:MGI Symbol;Acc:MGI:1261437]	4244	2689	6352	4381	3344	1387	3943	5213	5033	2444	3741
ENSMUSG00000103706.1	97.9308	0.385683	0.127497	3.02503	0.00248606	0.030626	6820402A03Rik	RIKEN cDNA 6820402A03 gene [Source:MGI Symbol;Acc:MGI:1922992]	106	118	203	142	137	22	97	115	103	62	91
ENSMUSG00000030036.8	499.726	-0.206944	0.0684133	-3.02491	0.00248703	0.030626	Mogs	mannosyl-oligosaccharide glucosidase [Source:MGI Symbol;Acc:MGI:1929872]	532	429	859	648	446	167	617	693	599	384	530
ENSMUSG00000079426.13	1586.25	-0.214562	0.0709468	-3.02427	0.00249233	0.030671	Arpc4	actin related protein 2/3 complex, subunit 4 [Source:MGI Symbol;Acc:MGI:1915339]	1781	1230	2790	1944	1514	575	1847	2156	1906	1162	1755
ENSMUSG00000110068.1	55.4498	0.509472	0.168511	3.02338	0.00249968	0.0307147	Gm45294	predicted gene 45294 [Source:MGI Symbol;Acc:MGI:5791130]	63	63	100	104	89	8	59	60	66	36	42
ENSMUSG00000025580.15	852.949	-0.236664	0.0782786	-3.02336	0.00249984	0.0307147	Eif4a3	eukaryotic translation initiation factor 4A3 [Source:MGI Symbol;Acc:MGI:1923731]	991	658	1514	1021	762	307	1023	1263	1125	546	916
ENSMUSG00000097290.9	158.125	0.429997	0.142232	3.02321	0.00250111	0.0307147	1300002E11Rik	RIKEN cDNA 1300002E11 gene [Source:MGI Symbol;Acc:MGI:1919001]	194	219	252	272	194	37	153	209	187	109	91
ENSMUSG00000059534.8	1143.82	-0.278088	0.0919892	-3.02305	0.00250243	0.0307147	Uqcr10	ubiquinol-cytochrome c reductase, complex III subunit X [Source:MGI Symbol;Acc:MGI:1913402]	1279	879	2018	1323	1017	445	1206	1577	1446	817	1364
ENSMUSG00000031029.6	1121.3	-0.218534	0.0723015	-3.02254	0.00250661	0.0307458	Eif3f	eukaryotic translation initiation factor 3, subunit F [Source:MGI Symbol;Acc:MGI:1913335]	1357	958	1800	1495	901	359	1385	1748	1453	830	1069
ENSMUSG00000107688.1	31.4027	0.636507	0.210643	3.02173	0.00251337	0.0308085	Gm44091	predicted gene, 44091 [Source:MGI Symbol;Acc:MGI:5690483]	37	33	75	54	55	3	32	43	30	16	26
ENSMUSG00000058756.13	10424.2	-0.177467	0.0587382	-3.02132	0.00251671	0.0308293	Thra	thyroid hormone receptor alpha [Source:MGI Symbol;Acc:MGI:98742]	12009	9258	17493	12652	9784	3824	11900	14758	13064	7416	10313
ENSMUSG00000049339.16	3253.8	-0.13413	0.044408	-3.02041	0.00252433	0.030899	Retreg2	reticulophagy regulator family member 2 [Source:MGI Symbol;Acc:MGI:2388278]	3671	2884	5526	4387	3041	1057	3911	4533	4067	2302	3302
ENSMUSG00000041881.13	937.812	-0.223989	0.0741627	-3.02025	0.0025257	0.030899	Ndufa7	NADH:ubiquinone oxidoreductase subunit A7 [Source:MGI Symbol;Acc:MGI:1913666]	1061	785	1692	1109	803	343	1089	1298	1186	688	989
ENSMUSG00000034932.4	265.384	-0.318143	0.105362	-3.01953	0.00253165	0.0309516	Mrpl54	mitochondrial ribosomal protein L54 [Source:MGI Symbol;Acc:MGI:1913297]	308	173	448	319	233	112	327	376	319	181	295
ENSMUSG00000103585.1	227.816	0.29294	0.0970299	3.01907	0.00253552	0.0309787	Pcdhgb4	protocadherin gamma subfamily B, 4 [Source:MGI Symbol;Acc:MGI:1935173]	312	260	366	379	258	57	235	304	246	157	180
ENSMUSG00000025545.10	234.973	-0.266985	0.0884714	-3.01775	0.00254658	0.0310604	Clybl	citrate lyase beta like [Source:MGI Symbol;Acc:MGI:1916884]	237	189	399	285	213	97	269	310	315	183	229
ENSMUSG00000030802.14	692.993	-0.16717	0.055396	-3.01773	0.0025468	0.0310604	Bckdk	branched chain ketoacid dehydrogenase kinase [Source:MGI Symbol;Acc:MGI:1276121]	773	583	1213	886	659	223	805	1003	935	527	649
ENSMUSG00000104164.1	35.213	0.600903	0.199138	3.01752	0.00254854	0.0310604	Gm38248	predicted gene, 38248 [Source:MGI Symbol;Acc:MGI:5611476]	45	40	75	55	54	10	22	35	48	21	24
ENSMUSG00000032849.14	297.126	0.271518	0.0899816	3.01748	0.00254885	0.0310604	Abcc4	ATP-binding cassette, sub-family C (CFTR/MRP), member 4 [Source:MGI Symbol;Acc:MGI:2443111]	413	288	477	517	344	90	294	362	314	197	262
ENSMUSG00000107456.1	6.71198	1.43098	0.474312	3.01696	0.00255325	NA	Gm10400	predicted gene 10400 [Source:MGI Symbol;Acc:MGI:3708745]	14	5	21	13	11	3	2	8	6	1	1
ENSMUSG00000116904.1	54.8872	0.524966	0.174035	3.01644	0.00255766	0.0311475	Gm49640	predicted gene, 49640 [Source:MGI Symbol;Acc:MGI:6215070]	55	73	97	115	73	12	52	71	58	30	41
ENSMUSG00000019841.15	2298.22	0.143536	0.0475899	3.0161	0.00256048	0.0311617	Rev3l	REV3 like, DNA directed polymerase zeta catalytic subunit [Source:MGI Symbol;Acc:MGI:1337131]	2764	2177	4100	3378	2766	725	2409	3057	2713	1470	2004
ENSMUSG00000084240.1	27.6364	0.765235	0.253734	3.01589	0.00256223	0.0311627	Gm15383	predicted gene 15383 [Source:MGI Symbol;Acc:MGI:3707454]	50	40	58	42	26	10	30	16	21	12	23
ENSMUSG00000018583.5	1859.11	-0.144985	0.0481011	-3.01417	0.00257681	0.0313197	G3bp1	GTPase activating protein (SH3 domain) binding protein 1 [Source:MGI Symbol;Acc:MGI:1351465]	2170	1535	3068	2401	1885	627	2164	2533	2416	1313	1892
ENSMUSG00000026341.16	4011.3	-0.172538	0.0572468	-3.01393	0.0025789	0.0313248	Actr3	ARP3 actin-related protein 3 [Source:MGI Symbol;Acc:MGI:1921367]	4622	3134	6977	5243	3866	1382	4563	6010	5479	2700	3865
ENSMUSG00000059475.13	633.706	-0.19113	0.0634257	-3.01344	0.00258302	0.0313545	Zfp426	zinc finger protein 426 [Source:MGI Symbol;Acc:MGI:1920248]	665	508	1129	802	631	214	743	915	854	427	661
ENSMUSG00000033998.9	1913.61	-0.177594	0.0589431	-3.01297	0.00258703	0.0313828	Kcnk1	potassium channel, subfamily K, member 1 [Source:MGI Symbol;Acc:MGI:109322]	2118	1536	3433	2486	1802	621	2192	2600	2476	1409	2092
ENSMUSG00000102771.1	6.32127	1.38069	0.45827	3.01282	0.0025883	NA	Gm33320	predicted gene, 33320 [Source:MGI Symbol;Acc:MGI:5592479]	10	10	17	11	10	2	3	7	2	2	4
ENSMUSG00000103388.1	36.9019	0.666812	0.221377	3.01211	0.00259442	0.0314521	Gm37581	predicted gene, 37581 [Source:MGI Symbol;Acc:MGI:5610809]	44	59	60	79	47	6	31	53	42	15	26
ENSMUSG00000021178.9	2382.24	-0.162239	0.0538775	-3.01126	0.00260165	0.0314953	Psmc1	protease (prosome, macropain) 26S subunit, ATPase 1 [Source:MGI Symbol;Acc:MGI:106054]	2767	1880	4102	3045	2378	790	2615	3442	3198	1671	2466
ENSMUSG00000032606.7	1393.66	-0.139479	0.0463192	-3.01124	0.00260179	0.0314953	Nicn1	nicolin 1 [Source:MGI Symbol;Acc:MGI:1913507]	1561	1169	2373	1784	1438	454	1608	1910	1883	1028	1343
ENSMUSG00000102211.1	13.4306	0.960574	0.319011	3.0111	0.00260302	0.0314953	Gm37490	predicted gene, 37490 [Source:MGI Symbol;Acc:MGI:5610718]	24	18	38	19	21	0	13	19	11	9	5
ENSMUSG00000108780.1	68.4997	0.575451	0.191125	3.01087	0.00260501	0.0314989	5430434F05Rik	RIKEN cDNA 5430434F05 gene [Source:MGI Symbol;Acc:MGI:1925345]	88	114	143	107	63	16	67	71	48	51	57
ENSMUSG00000063689.4	63.9286	-0.440814	0.146504	-3.00888	0.00262213	0.0316855	H2ac21	H2A clustered histone 21 [Source:MGI Symbol;Acc:MGI:2448314]	70	41	99	68	55	28	72	93	81	50	76
ENSMUSG00000029029.14	381.33	-0.242182	0.0804996	-3.00849	0.00262553	0.0316895	Wrap73	WD repeat containing, antisense to Trp73 [Source:MGI Symbol;Acc:MGI:1891749]	416	316	661	454	345	131	423	536	489	278	448
ENSMUSG00000106265.1	60.6552	0.465697	0.154796	3.00845	0.00262585	0.0316895	Gm42490	predicted gene 42490 [Source:MGI Symbol;Acc:MGI:5662627]	69	71	134	91	86	16	68	82	58	29	44
ENSMUSG00000029647.15	1725.94	0.13177	0.0438244	3.00677	0.00264043	0.0318282	Pan3	PAN3 poly(A) specific ribonuclease subunit [Source:MGI Symbol;Acc:MGI:1919837]	2073	1606	3197	2555	2017	486	1828	2383	2108	1138	1521
ENSMUSG00000010376.15	1030.77	-0.191516	0.0636956	-3.00673	0.00264074	0.0318282	Nedd8	neural precursor cell expressed, developmentally down-regulated gene 8 [Source:MGI Symbol;Acc:MGI:97301]	1175	830	1796	1236	1011	358	1238	1404	1352	709	1088
ENSMUSG00000106354.1	107.615	0.336682	0.111993	3.00628	0.00264468	0.0318552	Gm42607	predicted gene 42607 [Source:MGI Symbol;Acc:MGI:5662744]	140	117	204	174	125	30	119	122	105	65	100
ENSMUSG00000021815.4	30.2663	0.647108	0.215317	3.00537	0.00265256	0.0319296	Mss51	MSS51 mitochondrial translational activator [Source:MGI Symbol;Acc:MGI:1922093]	34	37	78	45	47	6	37	29	32	15	20
ENSMUSG00000051007.15	523.825	-0.186871	0.0621905	-3.00481	0.00265743	0.0319677	Gatd1	glutamine amidotransferase like class 1 domain containing 1 [Source:MGI Symbol;Acc:MGI:2387178]	591	457	886	629	498	178	622	725	678	384	535
ENSMUSG00000038056.15	4656.89	0.150711	0.0501697	3.00403	0.00266431	0.0320298	Kmt2c	lysine (K)-specific methyltransferase 2C [Source:MGI Symbol;Acc:MGI:2444959]	5709	4713	7909	7256	5221	1278	5120	6191	5829	3017	4032
ENSMUSG00000015837.15	6149.88	-0.124007	0.0413078	-3.00203	0.00268189	0.0322032	Sqstm1	sequestosome 1 [Source:MGI Symbol;Acc:MGI:107931]	7098	5426	10061	8193	6101	1845	7631	8787	7752	4592	5846
ENSMUSG00000103948.1	21.4984	0.736554	0.245355	3.00199	0.00268217	0.0322032	4930594C11Rik	RIKEN cDNA 4930594C11 gene [Source:MGI Symbol;Acc:MGI:1924883]	26	19	51	37	40	6	17	24	21	12	13
ENSMUSG00000102448.1	19.6059	0.798937	0.266206	3.0012	0.00268918	0.0322667	Gm37101	predicted gene, 37101 [Source:MGI Symbol;Acc:MGI:5610329]	29	27	43	23	35	5	20	21	19	9	9
ENSMUSG00000061086.12	538.715	-0.32651	0.108815	-3.0006	0.00269451	0.0323071	Myl4	myosin, light polypeptide 4 [Source:MGI Symbol;Acc:MGI:97267]	427	405	874	704	593	165	715	759	633	429	658
ENSMUSG00000106149.1	57.1067	0.503875	0.167934	3.00043	0.002696	0.0323071	Gm43430	predicted gene 43430 [Source:MGI Symbol;Acc:MGI:5663567]	62	76	101	96	81	18	61	67	54	34	33
ENSMUSG00000024935.11	2855.8	-0.109974	0.0366572	-3.00006	0.00269922	0.0323214	Slc1a1	solute carrier family 1 (neuronal/epithelial high affinity glutamate transporter, system Xag), member 1 [Source:MGI Symbol;Acc:MGI:105083]	3190	2406	4972	3796	2956	893	3280	4095	3737	2057	2750
ENSMUSG00000030588.12	417.364	-0.278849	0.0929525	-2.9999	0.00270064	0.0323214	Yif1b	Yip1 interacting factor homolog B (S. cerevisiae) [Source:MGI Symbol;Acc:MGI:1924504]	448	330	735	484	365	168	474	580	484	309	478
ENSMUSG00000098247.1	27.1228	0.692013	0.230783	2.99854	0.00271275	0.0324333	Mir7220	microRNA 7220 [Source:MGI Symbol;Acc:MGI:5530711]	36	39	47	58	37	2	28	24	28	15	27
ENSMUSG00000051062.6	426.82	-0.25658	0.0855753	-2.99829	0.00271498	0.0324333	Fbll1	fibrillarin-like 1 [Source:MGI Symbol;Acc:MGI:3034689]	503	392	626	504	367	159	497	628	496	332	447
ENSMUSG00000092162.3	95.3298	0.466385	0.155561	2.99809	0.00271681	0.0324333	Vmn2r86	vomeronasal 2, receptor 86 [Source:MGI Symbol;Acc:MGI:3649066]	106	89	192	184	147	14	100	94	100	73	87
ENSMUSG00000047909.11	667.708	0.205523	0.0685516	2.99807	0.00271692	0.0324333	Ankrd16	ankyrin repeat domain 16 [Source:MGI Symbol;Acc:MGI:2444796]	810	666	1211	1099	769	165	739	932	768	397	617
ENSMUSG00000032375.15	750.868	-0.203292	0.0678145	-2.99776	0.00271968	0.0324456	Aph1b	aph1 homolog B, gamma secretase subunit [Source:MGI Symbol;Acc:MGI:3522097]	874	573	1269	965	705	275	819	1063	1011	525	784
ENSMUSG00000107712.1	29.5222	0.713689	0.238092	2.99753	0.00272178	0.0324499	Gm43870	predicted gene, 43870 [Source:MGI Symbol;Acc:MGI:5690262]	44	43	51	47	41	10	20	37	34	17	9
ENSMUSG00000103601.1	19.9596	0.804108	0.268351	2.99648	0.0027312	0.0325211	Gm18150	predicted gene, 18150 [Source:MGI Symbol;Acc:MGI:5010335]	25	23	39	42	33	6	15	32	14	8	10
ENSMUSG00000036850.4	539.083	-0.218464	0.072907	-2.99647	0.00273121	0.0325211	Mrpl41	mitochondrial ribosomal protein L41 [Source:MGI Symbol;Acc:MGI:1333816]	637	416	941	613	523	184	616	803	686	417	540
ENSMUSG00000102846.1	15.1759	0.981112	0.327473	2.99601	0.00273541	0.0325503	Gm10292	predicted gene 10292 [Source:MGI Symbol;Acc:MGI:3642851]	9	22	35	33	31	3	12	16	11	6	12
ENSMUSG00000030707.15	1866.14	-0.221603	0.0739767	-2.99558	0.00273925	0.0325753	Coro1a	coronin, actin binding protein 1A [Source:MGI Symbol;Acc:MGI:1345961]	1916	1544	3465	2198	1783	614	2315	2650	2304	1293	2116
ENSMUSG00000066442.17	77.9194	0.383205	0.12806	2.99238	0.00276815	0.0328981	Mthfs	5, 10-methenyltetrahydrofolate synthetase [Source:MGI Symbol;Acc:MGI:1340032]	105	77	155	124	108	14	79	90	88	53	71
ENSMUSG00000042903.8	235.946	0.29277	0.0978634	2.99162	0.002775	0.0329438	Foxo4	forkhead box O4 [Source:MGI Symbol;Acc:MGI:1891915]	291	267	454	380	274	43	287	289	261	156	211
ENSMUSG00000096054.3	23885.9	0.212896	0.0711672	2.99148	0.00277627	0.0329438	Syne1	spectrin repeat containing, nuclear envelope 1 [Source:MGI Symbol;Acc:MGI:1927152]	27637	25101	40420	38113	29494	5859	26572	32357	28487	16023	19932
ENSMUSG00000007656.13	7693.71	-0.211132	0.0705804	-2.99137	0.00277727	0.0329438	Arpp19	cAMP-regulated phosphoprotein 19 [Source:MGI Symbol;Acc:MGI:1891691]	8226	5384	13252	10658	7773	2689	8430	10591	10790	5837	7621
ENSMUSG00000041702.7	1253.33	0.178311	0.0596257	2.9905	0.00278523	0.0330173	Btbd7	BTB (POZ) domain containing 7 [Source:MGI Symbol;Acc:MGI:1917858]	1597	1193	2306	1799	1509	371	1252	1659	1630	806	1019
ENSMUSG00000036391.16	641.097	0.296176	0.0990585	2.98991	0.00279064	0.0330605	Sec24a	Sec24 related gene family, member A (S. cerevisiae) [Source:MGI Symbol;Acc:MGI:1924621]	805	727	1034	1026	815	164	788	731	687	447	480
ENSMUSG00000075706.10	2467.9	-0.281078	0.0940425	-2.98884	0.00280042	0.0331554	Gpx4	glutathione peroxidase 4 [Source:MGI Symbol;Acc:MGI:104767]	2604	1888	4733	2800	2162	956	2864	3266	3104	1766	2832
ENSMUSG00000108949.1	6.78889	-1.34931	0.451547	-2.9882	0.00280629	NA	Gm45069	predicted gene 45069 [Source:MGI Symbol;Acc:MGI:5753645]	6	4	5	4	3	4	7	10	12	6	11
ENSMUSG00000053317.11	204.872	-0.347487	0.116299	-2.98789	0.00280913	0.0332376	Sec61b	Sec61 beta subunit [Source:MGI Symbol;Acc:MGI:1913462]	233	162	333	218	179	71	287	268	255	135	262
ENSMUSG00000033208.7	1554.24	-0.232827	0.0779611	-2.98645	0.00282236	0.033373	S100b	S100 protein, beta polypeptide, neural [Source:MGI Symbol;Acc:MGI:98217]	1772	1179	2812	1889	1398	578	1707	2157	1965	1134	1713
ENSMUSG00000107690.1	25.9466	0.655049	0.219357	2.98622	0.00282447	0.0333768	Gm44044	predicted gene, 44044 [Source:MGI Symbol;Acc:MGI:5690436]	29	29	57	48	39	8	21	33	20	14	19
ENSMUSG00000024926.10	1000.85	-0.179388	0.0600906	-2.98529	0.00283313	0.0334581	Kat5	K(lysine) acetyltransferase 5 [Source:MGI Symbol;Acc:MGI:1932051]	1132	832	1778	1234	939	334	1139	1433	1256	726	1074
ENSMUSG00000103560.1	10.4156	1.17195	0.392626	2.9849	0.00283673	0.0334795	Gm38070	predicted gene, 38070 [Source:MGI Symbol;Acc:MGI:5611298]	22	14	21	17	17	3	3	6	14	1	10
ENSMUSG00000075031.4	174.452	-0.292595	0.098035	-2.9846	0.00283951	0.0334912	H2bc3	H2B clustered histone 3 [Source:MGI Symbol;Acc:MGI:2448377]	193	142	281	204	151	70	192	273	211	123	192
ENSMUSG00000070342.3	44.293	0.59458	0.199386	2.98205	0.00286325	0.0337484	Gm10287	predicted gene 10287 [Source:MGI Symbol;Acc:MGI:3642138]	46	65	78	87	62	8	53	41	42	23	39
ENSMUSG00000030649.18	406.21	-0.197771	0.0663277	-2.98172	0.00286635	0.0337484	Anapc15	anaphase promoting complex C subunit 15 [Source:MGI Symbol;Acc:MGI:1922680]	446	343	696	507	377	142	454	578	531	297	425
ENSMUSG00000006315.9	748.058	-0.258374	0.0866592	-2.98149	0.00286847	0.0337484	Tmem147	transmembrane protein 147 [Source:MGI Symbol;Acc:MGI:1915011]	823	590	1336	914	636	286	841	1041	911	530	869
ENSMUSG00000113571.1	23.302	0.669958	0.224716	2.98135	0.00286976	0.0337484	Gm48137	predicted gene, 48137 [Source:MGI Symbol;Acc:MGI:6097500]	34	24	46	42	38	5	22	24	25	12	17
ENSMUSG00000061983.7	2096.53	-0.289173	0.0969959	-2.98129	0.00287033	0.0337484	Rps12	ribosomal protein S12 [Source:MGI Symbol;Acc:MGI:98105]	2462	1664	3620	2425	1710	879	2320	2947	2795	1386	2245
ENSMUSG00000049672.15	546.393	-0.191145	0.064131	-2.98054	0.00287745	0.033811	Zbtb14	zinc finger and BTB domain containing 14 [Source:MGI Symbol;Acc:MGI:1195345]	626	445	889	714	534	164	653	731	760	404	586
ENSMUSG00000015968.18	1999.45	0.268737	0.0902069	2.97912	0.00289081	0.0339466	Cacna1d	calcium channel, voltage-dependent, L type, alpha 1D subunit [Source:MGI Symbol;Acc:MGI:88293]	2216	2311	3387	3189	2555	475	2324	2641	2101	1308	1722
ENSMUSG00000030603.16	1544.85	-0.18194	0.0610811	-2.97867	0.00289506	0.0339753	Psmc4	proteasome (prosome, macropain) 26S subunit, ATPase, 4 [Source:MGI Symbol;Acc:MGI:1346093]	1745	1294	2771	1883	1430	541	1793	2158	1944	1099	1621
ENSMUSG00000103914.1	522.403	0.643964	0.216213	2.97838	0.00289779	0.033986	Gm38073	predicted gene, 38073 [Source:MGI Symbol;Acc:MGI:5611301]	514	583	1207	809	970	81	589	548	508	267	474
ENSMUSG00000091405.2	325.549	-0.240424	0.0807403	-2.97775	0.00290373	0.0340344	H4c14	H4 clustered histone 14 [Source:MGI Symbol;Acc:MGI:2140113]	341	295	544	417	279	108	404	526	454	217	302
ENSMUSG00000116735.1	181.938	0.323359	0.108655	2.97602	0.00292018	0.0342057	Gm49555	predicted gene, 49555 [Source:MGI Symbol;Acc:MGI:6214938]	188	180	354	313	258	46	171	235	222	111	153
ENSMUSG00000103967.1	31.8421	0.589343	0.198057	2.97563	0.00292387	0.0342168	Gm38214	predicted gene, 38214 [Source:MGI Symbol;Acc:MGI:5611442]	49	33	60	54	50	7	34	38	35	13	23
ENSMUSG00000115543.1	52.1723	0.511	0.171734	2.97553	0.00292478	0.0342168	B230362B09Rik	RIKEN cDNA B230362B09 gene [Source:MGI Symbol;Acc:MGI:2442793]	60	72	86	96	68	14	55	53	53	34	35
ENSMUSG00000002831.14	41.7465	0.732687	0.246294	2.97485	0.00293133	0.034272	Plin4	perilipin 4 [Source:MGI Symbol;Acc:MGI:1929709]	99	40	108	46	43	13	28	41	49	24	23
ENSMUSG00000032688.9	344.382	0.24671	0.0829589	2.97388	0.00294057	0.0343587	Malt1	MALT1 paracaspase [Source:MGI Symbol;Acc:MGI:2445027]	439	360	607	530	423	94	384	471	418	211	247
ENSMUSG00000027422.15	1120.03	0.249755	0.0839966	2.97339	0.00294527	0.0343733	Rrbp1	ribosome binding protein 1 [Source:MGI Symbol;Acc:MGI:1932395]	1326	1187	1926	1827	1405	242	1298	1457	1308	757	949
ENSMUSG00000013701.13	663.851	-0.214804	0.0722425	-2.97337	0.00294549	0.0343733	Timm23	translocase of inner mitochondrial membrane 23 [Source:MGI Symbol;Acc:MGI:1858317]	737	511	1161	801	654	234	722	930	856	485	741
ENSMUSG00000015053.14	48.9068	0.524839	0.176557	2.97263	0.00295259	0.0344278	Gata2	GATA binding protein 2 [Source:MGI Symbol;Acc:MGI:95662]	69	55	82	90	71	10	49	62	56	34	24
ENSMUSG00000103466.1	78.8109	0.432848	0.145617	2.9725	0.00295384	0.0344278	Gm37247	predicted gene, 37247 [Source:MGI Symbol;Acc:MGI:5610475]	93	96	164	152	74	22	73	92	71	50	73
ENSMUSG00000020444.19	1123.91	-0.214328	0.0721238	-2.97167	0.00296181	0.0344992	Guk1	guanylate kinase 1 [Source:MGI Symbol;Acc:MGI:95871]	1284	896	1995	1344	1041	393	1303	1525	1445	790	1265
ENSMUSG00000028845.15	10.4627	1.04423	0.351427	2.9714	0.00296444	0.0345083	Tekt2	tektin 2 [Source:MGI Symbol;Acc:MGI:1346335]	17	17	28	24	9	1	9	14	8	5	5
ENSMUSG00000034566.10	2614.62	-0.212241	0.0714439	-2.97074	0.00297083	0.0345613	Atp5h	ATP synthase, H+ transporting, mitochondrial F0 complex, subunit D [Source:MGI Symbol;Acc:MGI:1918929]	2992	2054	4605	3258	2395	952	2787	3631	3387	1878	2886
ENSMUSG00000025371.12	516.287	-0.239519	0.080654	-2.96972	0.00298073	0.034655	Chmp6	charged multivesicular body protein 6 [Source:MGI Symbol;Acc:MGI:3583942]	575	416	883	592	488	198	575	703	627	389	572
ENSMUSG00000103611.1	46.4754	0.475497	0.160188	2.96837	0.00299387	0.0347861	Gm37195	predicted gene, 37195 [Source:MGI Symbol;Acc:MGI:5610423]	58	49	100	74	65	12	40	55	53	30	34
ENSMUSG00000072694.8	1489.15	-0.185319	0.0624476	-2.96759	0.00300142	0.0348522	1500011B03Rik	RIKEN cDNA 1500011B03 gene [Source:MGI Symbol;Acc:MGI:1913486]	1687	1185	2583	1956	1375	543	1637	2033	1961	1064	1550
ENSMUSG00000023156.4	599.267	-0.205037	0.0691086	-2.96688	0.00300843	0.034912	Rpp14	ribonuclease P 14 subunit [Source:MGI Symbol;Acc:MGI:1914303]	678	438	1075	772	576	186	724	868	801	430	635
ENSMUSG00000031762.7	817.354	-0.197422	0.0665727	-2.96552	0.00302175	0.0350296	Mt2	metallothionein 2 [Source:MGI Symbol;Acc:MGI:97172]	956	668	1372	998	784	258	902	1091	1141	667	835
ENSMUSG00000040385.7	3610.67	-0.208605	0.0703453	-2.96544	0.00302252	0.0350296	Ppp1ca	protein phosphatase 1 catalytic subunit alpha [Source:MGI Symbol;Acc:MGI:103016]	4191	2845	6134	4918	3096	1337	3900	5266	4565	2620	3726
ENSMUSG00000035086.13	2211.52	-0.131361	0.0443016	-2.96516	0.00302529	0.0350296	Becn1	beclin 1, autophagy related [Source:MGI Symbol;Acc:MGI:1891828]	2500	1874	3927	2880	2138	729	2570	3098	2890	1561	2182
ENSMUSG00000104344.1	217.684	0.378667	0.127709	2.96508	0.00302605	0.0350296	Gm38077	predicted gene, 38077 [Source:MGI Symbol;Acc:MGI:5611305]	273	266	344	371	285	50	203	312	261	150	135
ENSMUSG00000104125.1	83.2516	0.413109	0.139375	2.96401	0.00303655	0.0351113	Gm37488	predicted gene, 37488 [Source:MGI Symbol;Acc:MGI:5610716]	116	71	173	131	111	31	67	93	101	39	71
ENSMUSG00000112411.1	72.0218	0.426502	0.143895	2.96398	0.00303685	0.0351113	Gm19337	predicted gene, 19337 [Source:MGI Symbol;Acc:MGI:5011522]	95	74	135	133	92	16	78	97	64	54	47
ENSMUSG00000020074.7	1487.05	0.156771	0.0529053	2.96324	0.00304415	0.0351739	Ccar1	cell division cycle and apoptosis regulator 1 [Source:MGI Symbol;Acc:MGI:1914750]	1742	1470	2698	2197	1762	475	1552	1995	1781	921	1261
ENSMUSG00000111077.1	39.3577	0.603727	0.203752	2.96305	0.00304611	0.0351748	Gm48743	predicted gene, 48743 [Source:MGI Symbol;Acc:MGI:6098412]	43	49	63	80	67	7	35	45	46	19	33
ENSMUSG00000029534.17	540.603	0.231766	0.0782573	2.96159	0.00306055	0.0353043	St7	suppression of tumorigenicity 7 [Source:MGI Symbol;Acc:MGI:1927450]	688	596	973	773	645	146	618	713	652	293	466
ENSMUSG00000031834.15	2465.98	-0.188415	0.0636206	-2.96154	0.00306108	0.0353043	Pik3r2	phosphoinositide-3-kinase regulatory subunit 2 [Source:MGI Symbol;Acc:MGI:1098772]	2642	2200	4144	3274	2210	836	2984	3549	2775	1873	2601
ENSMUSG00000041453.12	3275.07	-0.217382	0.073423	-2.96068	0.00306959	0.0353806	Rpl21	ribosomal protein L21 [Source:MGI Symbol;Acc:MGI:1278340]	3769	2555	5530	4062	3125	1284	3535	4593	4427	2243	3304
ENSMUSG00000003308.15	1233.68	-0.160503	0.0542172	-2.96037	0.0030727	0.0353946	Keap1	kelch-like ECH-associated protein 1 [Source:MGI Symbol;Acc:MGI:1858732]	1459	1064	1982	1673	1131	382	1469	1852	1529	952	1185
ENSMUSG00000103916.1	47.6099	0.499208	0.16868	2.95949	0.00308144	0.0354735	Gm38071	predicted gene, 38071 [Source:MGI Symbol;Acc:MGI:5611299]	51	60	102	78	66	12	42	68	48	26	34
ENSMUSG00000040838.10	138.636	0.393685	0.133035	2.95926	0.00308375	0.0354783	Gm11639	predicted gene 11639 [Source:MGI Symbol;Acc:MGI:3651790]	143	158	291	190	216	32	130	162	141	94	129
ENSMUSG00000039016.5	912.664	-0.278801	0.0942393	-2.95843	0.00309206	0.035552	Timm8b	translocase of inner mitochondrial membrane 8B [Source:MGI Symbol;Acc:MGI:1353424]	1051	662	1662	1036	809	356	1025	1264	1181	627	1045
ENSMUSG00000031770.16	929.775	-0.167464	0.0566096	-2.95822	0.00309419	0.0355547	Herpud1	homocysteine-inducible, endoplasmic reticulum stress-inducible, ubiquitin-like domain member 1 [Source:MGI Symbol;Acc:MGI:1927406]	1070	766	1563	1293	825	313	1075	1357	1183	697	900
ENSMUSG00000103696.1	93.355	0.387595	0.131038	2.95788	0.00309767	0.0355644	Gm37531	predicted gene, 37531 [Source:MGI Symbol;Acc:MGI:5610759]	115	108	183	154	112	23	97	124	84	74	61
ENSMUSG00000021807.6	952.248	-0.229148	0.0774735	-2.95776	0.00309883	0.0355644	Rtraf	RNA transcription, translation and transport factor [Source:MGI Symbol;Acc:MGI:1915295]	1111	708	1591	1118	960	362	1019	1327	1278	681	1006
ENSMUSG00000045092.8	2872.99	-0.163457	0.0552726	-2.95728	0.00310362	0.0355869	S1pr1	sphingosine-1-phosphate receptor 1 [Source:MGI Symbol;Acc:MGI:1096355]	3283	2225	5180	3568	2893	959	3275	4073	3802	2118	2820
ENSMUSG00000017778.14	1631.42	-0.27203	0.0919895	-2.95719	0.00310459	0.0355869	Cox7c	cytochrome c oxidase subunit 7C [Source:MGI Symbol;Acc:MGI:103226]	1818	1160	2758	1912	1641	656	1677	2194	2135	1203	1829
ENSMUSG00000108123.1	46.6211	0.503432	0.170288	2.95636	0.00311291	0.0356604	Gm43884	predicted gene, 43884 [Source:MGI Symbol;Acc:MGI:5690276]	71	48	82	88	60	13	46	56	57	18	35
ENSMUSG00000024045.6	1866.98	0.123744	0.0418607	2.95609	0.0031157	0.0356705	Akap8	A kinase (PRKA) anchor protein 8 [Source:MGI Symbol;Acc:MGI:1928488]	2368	1818	3318	2714	2063	542	2049	2543	2236	1206	1655
ENSMUSG00000073079.6	150.355	-0.346025	0.117102	-2.95491	0.00312764	0.0357854	Srp54a	signal recognition particle 54A [Source:MGI Symbol;Acc:MGI:1346087]	168	113	253	146	146	48	182	212	180	136	175
ENSMUSG00000037772.13	262.394	-0.255001	0.086307	-2.95458	0.0031309	0.0358001	Mrpl23	mitochondrial ribosomal protein L23 [Source:MGI Symbol;Acc:MGI:1196612]	278	222	430	338	222	104	327	366	344	167	276
ENSMUSG00000031320.9	3016.19	-0.23416	0.079258	-2.9544	0.00313275	0.0358001	Rps4x	ribosomal protein S4, X-linked [Source:MGI Symbol;Acc:MGI:98158]	3518	2324	5285	3757	2645	1167	3226	4307	4159	2072	3078
ENSMUSG00000040652.16	2081.64	-0.185306	0.062728	-2.95411	0.0031357	0.035812	Oaz2	ornithine decarboxylase antizyme 2 [Source:MGI Symbol;Acc:MGI:109492]	2456	1637	3529	2623	1999	763	2307	2852	2705	1489	2148
ENSMUSG00000084132.2	12.3371	1.06912	0.362008	2.95331	0.00314386	0.0358833	Gm15982	predicted gene 15982 [Source:MGI Symbol;Acc:MGI:3801722]	12	16	31	24	26	2	13	4	16	5	7
ENSMUSG00000038323.3	705.324	-0.232123	0.078622	-2.95239	0.00315325	0.0359685	1700066M21Rik	RIKEN cDNA 1700066M21 gene [Source:MGI Symbol;Acc:MGI:1920717]	756	526	1256	826	713	270	800	941	903	530	739
ENSMUSG00000025173.13	1112.66	-0.170197	0.057658	-2.95184	0.00315883	0.0360103	Wdr45b	WD repeat domain 45B [Source:MGI Symbol;Acc:MGI:1914090]	1276	896	1963	1416	1049	390	1252	1612	1429	781	1135
ENSMUSG00000030068.4	82.1336	0.454276	0.154003	2.94978	0.00318	0.0361869	Gm20696	predicted gene 20696 [Source:MGI Symbol;Acc:MGI:5313143]	120	83	135	168	100	20	95	115	72	47	56
ENSMUSG00000036299.5	1299.35	-0.198551	0.0673117	-2.94972	0.00318059	0.0361869	BC031181	cDNA sequence BC031181 [Source:MGI Symbol;Acc:MGI:3039614]	1511	1050	2319	1610	1156	438	1491	1774	1653	971	1417
ENSMUSG00000026626.11	1981.84	-0.187286	0.0634955	-2.94959	0.00318197	0.0361869	Ppp2r5a	protein phosphatase 2, regulatory subunit B', alpha [Source:MGI Symbol;Acc:MGI:2388479]	2335	1559	3475	2455	1860	723	2292	2790	2484	1411	2009
ENSMUSG00000042099.16	357.112	0.21178	0.0717999	2.94958	0.00318205	0.0361869	Kank3	KN motif and ankyrin repeat domains 3 [Source:MGI Symbol;Acc:MGI:1098615]	438	382	634	528	433	96	386	466	397	222	331
ENSMUSG00000034875.5	912.925	-0.201911	0.0684617	-2.94925	0.00318543	0.0362025	Nudt19	nudix (nucleoside diphosphate linked moiety X)-type motif 19 [Source:MGI Symbol;Acc:MGI:94203]	1060	700	1585	1118	872	346	1044	1279	1169	646	921
ENSMUSG00000022526.8	1447.99	-0.189662	0.0643124	-2.94907	0.00318729	0.0362025	Zfp251	zinc finger protein 251 [Source:MGI Symbol;Acc:MGI:1918841]	1623	1154	2585	1715	1442	511	1740	1994	1801	1036	1505
ENSMUSG00000062963.10	990.446	-0.218711	0.0742123	-2.94711	0.00320764	0.0364115	Ufc1	ubiquitin-fold modifier conjugating enzyme 1 [Source:MGI Symbol;Acc:MGI:1913405]	1101	752	1738	1255	945	331	1050	1422	1402	681	1117
ENSMUSG00000090785.1	16.0449	0.859153	0.291781	2.94451	0.00323463	0.0366893	Gm17116	predicted gene 17116 [Source:MGI Symbol;Acc:MGI:4937943]	25	26	32	24	21	5	18	11	15	8	7
ENSMUSG00000073616.10	651.981	-0.248664	0.0844556	-2.94432	0.00323669	0.0366893	Cops9	COP9 signalosome subunit 9 [Source:MGI Symbol;Acc:MGI:1914165]	715	533	1162	770	576	229	746	941	816	439	782
ENSMUSG00000115340.1	31.5654	0.586274	0.199138	2.94406	0.00323941	0.0366893	Gm48965	predicted gene, 48965 [Source:MGI Symbol;Acc:MGI:6118300]	46	34	65	57	48	3	38	37	34	16	25
ENSMUSG00000046321.8	1118.32	-0.196055	0.0665986	-2.94384	0.00324169	0.0366893	Hs3st2	heparan sulfate (glucosamine) 3-O-sulfotransferase 2 [Source:MGI Symbol;Acc:MGI:1333802]	1139	1000	1921	1343	1134	331	1448	1626	1341	861	1159
ENSMUSG00000033628.15	1230.53	-0.150452	0.0511078	-2.94382	0.0032419	0.0366893	Pik3c3	phosphatidylinositol 3-kinase catalytic subunit type 3 [Source:MGI Symbol;Acc:MGI:2445019]	1375	1037	2135	1542	1242	399	1334	1749	1663	921	1226
ENSMUSG00000103183.1	109.738	0.366816	0.124651	2.94276	0.00325306	0.0367933	Gm37090	predicted gene, 37090 [Source:MGI Symbol;Acc:MGI:5610318]	155	121	195	186	135	20	94	158	136	76	83
ENSMUSG00000051675.13	3583.61	-0.130315	0.044288	-2.94245	0.00325627	0.0368074	Trim32	tripartite motif-containing 32 [Source:MGI Symbol;Acc:MGI:1917057]	3897	3269	5777	4807	3645	1050	4372	5164	4531	2731	3459
ENSMUSG00000054823.16	2252.59	0.24338	0.0827245	2.94205	0.00326048	0.0368313	Nsd3	nuclear receptor binding SET domain protein 3 [Source:MGI Symbol;Acc:MGI:2142581]	2652	2456	3859	3582	2782	511	2656	3033	2586	1473	1875
ENSMUSG00000032216.15	12207.6	-0.13186	0.044823	-2.94179	0.00326321	0.0368313	Nedd4	neural precursor cell expressed, developmentally down-regulated 4 [Source:MGI Symbol;Acc:MGI:97297]	14185	10049	20870	15987	12269	4085	13510	17456	16584	8519	11791
ENSMUSG00000046204.14	2000.92	-0.131213	0.0446067	-2.94155	0.00326575	0.0368313	Pnma2	paraneoplastic antigen MA2 [Source:MGI Symbol;Acc:MGI:2444129]	2264	1673	3430	2627	2028	643	2207	2911	2742	1451	1894
ENSMUSG00000026970.16	566.603	0.258244	0.0877931	2.9415	0.00326625	0.0368313	Rbms1	RNA binding motif, single stranded interacting protein 1 [Source:MGI Symbol;Acc:MGI:1861774]	715	566	972	1048	627	137	565	774	692	397	439
ENSMUSG00000049536.5	383.687	-0.230795	0.078472	-2.94112	0.00327028	0.0368546	Tceal1	transcription elongation factor A (SII)-like 1 [Source:MGI Symbol;Acc:MGI:2385317]	414	279	676	484	377	134	409	584	537	270	400
ENSMUSG00000032050.18	2083.02	-0.173483	0.0589905	-2.94087	0.00327297	0.0368627	Rdx	radixin [Source:MGI Symbol;Acc:MGI:97887]	2414	1670	3646	2589	2012	746	2319	2916	2849	1489	2001
ENSMUSG00000102423.1	25.6295	0.875929	0.297941	2.93994	0.00328273	0.0369504	Gm37465	predicted gene, 37465 [Source:MGI Symbol;Acc:MGI:5610693]	33	37	37	37	55	9	32	21	16	11	11
ENSMUSG00000033059.7	3485.41	-0.127999	0.0435486	-2.93923	0.00329028	0.0369985	Pygb	brain glycogen phosphorylase [Source:MGI Symbol;Acc:MGI:97828]	4056	3016	5921	4319	3562	1125	4102	4877	4443	2486	3484
ENSMUSG00000020577.17	3113.91	-0.143614	0.0488621	-2.93917	0.00329095	0.0369985	Tspan13	tetraspanin 13 [Source:MGI Symbol;Acc:MGI:1913359]	3308	2591	5732	3973	3130	1021	3571	4477	4078	2252	3032
ENSMUSG00000037570.16	1229.05	-0.166829	0.0567784	-2.93824	0.00330081	0.0370757	Mcrs1	microspherule protein 1 [Source:MGI Symbol;Acc:MGI:1858420]	1382	1003	2038	1581	1242	435	1381	1687	1537	875	1314
ENSMUSG00000113386.1	9.00796	1.2068	0.410734	2.93815	0.00330178	0.0370757	Gm47357	predicted gene, 47357 [Source:MGI Symbol;Acc:MGI:6096262]	8	13	25	15	21	1	9	3	9	5	5
ENSMUSG00000026473.16	29174.2	-0.140544	0.0478467	-2.93738	0.00331002	0.0371162	Glul	glutamate-ammonia ligase (glutamine synthetase) [Source:MGI Symbol;Acc:MGI:95739]	33664	24092	51888	35827	29550	9432	33313	40004	37887	21830	29265
ENSMUSG00000103129.1	16.1858	1.01182	0.344483	2.9372	0.00331193	0.0371162	Gm37393	predicted gene, 37393 [Source:MGI Symbol;Acc:MGI:5610621]	29	8	48	26	28	8	7	16	10	5	12
ENSMUSG00000049225.14	3975.07	-0.214367	0.0729852	-2.93714	0.00331259	0.0371162	Pdp1	pyruvate dehyrogenase phosphatase catalytic subunit 1 [Source:MGI Symbol;Acc:MGI:2685870]	4264	3092	7134	5304	3588	1466	4908	5705	5202	2533	4034
ENSMUSG00000114687.1	13.5183	0.894031	0.304396	2.93707	0.00331331	0.0371162	Gm5452	predicted gene 5452 [Source:MGI Symbol;Acc:MGI:3645281]	21	13	39	21	24	1	9	14	14	10	9
ENSMUSG00000021848.16	13.4316	0.942052	0.320784	2.93671	0.00331709	0.0371219	Otx2	orthodenticle homeobox 2 [Source:MGI Symbol;Acc:MGI:97451]	17	19	28	33	18	3	8	22	10	6	6
ENSMUSG00000000326.13	1302.04	-0.174538	0.0594362	-2.93656	0.00331871	0.0371219	Comt	catechol-O-methyltransferase [Source:MGI Symbol;Acc:MGI:88470]	1511	1129	2255	1676	1126	449	1565	1822	1688	944	1262
ENSMUSG00000051403.9	2504.18	-0.150712	0.0513243	-2.93646	0.00331977	0.0371219	Ppp1r37	protein phosphatase 1, regulatory subunit 37 [Source:MGI Symbol;Acc:MGI:2687042]	2859	2238	4198	3271	2310	851	3074	3567	3024	1787	2459
ENSMUSG00000040242.14	2332.99	-0.17185	0.0585626	-2.93446	0.00334127	0.0373401	Fgfr1op2	FGFR1 oncogene partner 2 [Source:MGI Symbol;Acc:MGI:1914779]	2575	1813	4102	3009	2357	815	2604	3240	3118	1614	2430
ENSMUSG00000028138.8	846.312	-0.211045	0.0719245	-2.93425	0.00334351	0.0373428	Adh5	alcohol dehydrogenase 5 (class III), chi polypeptide [Source:MGI Symbol;Acc:MGI:87929]	949	640	1445	1064	826	328	911	1168	1158	600	849
ENSMUSG00000037395.15	800.313	0.178194	0.0607393	2.93375	0.0033489	0.0373808	Rcor3	REST corepressor 3 [Source:MGI Symbol;Acc:MGI:2441920]	926	831	1464	1159	975	221	842	1066	889	524	753
ENSMUSG00000105326.1	92.5713	0.450528	0.153623	2.93268	0.00336054	0.0374883	6030400A10Rik	RIKEN cDNA 6030400A10 gene [Source:MGI Symbol;Acc:MGI:1924319]	123	83	152	155	157	26	80	92	113	53	81
ENSMUSG00000037003.16	314.919	0.26548	0.0905548	2.93171	0.00337104	0.0375516	Tns2	tensin 2 [Source:MGI Symbol;Acc:MGI:2387586]	406	372	527	502	352	76	324	415	362	229	244
ENSMUSG00000022822.16	4168.36	0.193444	0.0659846	2.93165	0.00337161	0.0375516	Abcc5	ATP-binding cassette, sub-family C (CFTR/MRP), member 5 [Source:MGI Symbol;Acc:MGI:1351644]	4902	4384	7414	6720	4670	993	4589	5682	5029	2778	3683
ENSMUSG00000093994.1	38.2081	0.699198	0.238504	2.9316	0.00337222	0.0375516	Gm26498	predicted gene, 26498 [Source:MGI Symbol;Acc:MGI:5456275]	43	44	86	51	75	11	26	62	26	19	25
ENSMUSG00000024764.10	942.146	0.144826	0.0494073	2.93127	0.00337579	0.037569	Naa40	N(alpha)-acetyltransferase 40, NatD catalytic subunit [Source:MGI Symbol;Acc:MGI:1918249]	1172	942	1722	1441	996	259	989	1266	1138	654	822
ENSMUSG00000033470.12	5.81427	1.44607	0.493383	2.93093	0.0033795	NA	Cysltr2	cysteinyl leukotriene receptor 2 [Source:MGI Symbol;Acc:MGI:1917336]	13	8	16	10	11	0	6	9	2	2	1
ENSMUSG00000056305.4	590.599	-0.202896	0.0692379	-2.93042	0.00338502	0.0376492	Usp39	ubiquitin specific peptidase 39 [Source:MGI Symbol;Acc:MGI:107622]	668	499	1034	737	524	192	642	950	752	446	593
ENSMUSG00000100815.1	10.5241	0.99871	0.340842	2.93012	0.00338829	0.0376634	Gm29112	predicted gene 29112 [Source:MGI Symbol;Acc:MGI:5579818]	21	12	30	22	12	0	8	10	13	5	8
ENSMUSG00000107804.1	81.1143	0.456988	0.156015	2.92913	0.00339917	0.0377484	Gm44439	predicted gene, 44439 [Source:MGI Symbol;Acc:MGI:5690831]	101	91	174	102	123	23	85	81	69	46	81
ENSMUSG00000106251.1	19.6261	0.818485	0.279437	2.92905	0.00339998	0.0377484	Gm42658	predicted gene 42658 [Source:MGI Symbol;Acc:MGI:5662795]	19	27	34	48	30	5	17	21	16	14	8
ENSMUSG00000103002.1	5.32508	1.50075	0.51247	2.92847	0.00340636	NA	Gm38075	predicted gene, 38075 [Source:MGI Symbol;Acc:MGI:5611303]	11	12	9	12	7	0	3	3	6	2	3
ENSMUSG00000084303.1	6.80613	1.29491	0.442257	2.92797	0.00341186	NA	Gm8216	predicted gene 8216 [Source:MGI Symbol;Acc:MGI:3646718]	8	9	17	13	15	2	5	8	4	2	2
ENSMUSG00000020485.14	441.119	-0.230606	0.0787736	-2.92745	0.00341757	0.0379212	Supt4a	SPT4A, DSIF elongation factor subunit [Source:MGI Symbol;Acc:MGI:107416]	472	355	789	525	410	168	529	637	601	281	446
ENSMUSG00000117113.1	104.085	0.371249	0.126845	2.9268	0.00342464	0.0379772	Gm49883	predicted gene, 49883 [Source:MGI Symbol;Acc:MGI:6270565]	141	104	184	199	128	23	115	148	114	53	84
ENSMUSG00000028691.12	2008.01	-0.224191	0.0766421	-2.92517	0.0034427	0.0381549	Prdx1	peroxiredoxin 1 [Source:MGI Symbol;Acc:MGI:99523]	2373	1479	3558	2506	1822	722	2262	2721	2700	1409	2200
ENSMUSG00000031760.9	2314.86	-0.189103	0.0646611	-2.92453	0.00344976	0.0381943	Mt3	metallothionein 3 [Source:MGI Symbol;Acc:MGI:97173]	2510	1939	4280	2701	2234	785	2655	3123	3122	1685	2416
ENSMUSG00000109679.1	37.7775	0.531761	0.181831	2.92448	0.00345033	0.0381943	Gm45342	predicted gene 45342 [Source:MGI Symbol;Acc:MGI:5791178]	46	51	73	66	46	11	39	43	37	17	30
ENSMUSG00000032118.16	4253.49	-0.199767	0.0683375	-2.92324	0.00346409	0.0383075	Fez1	fasciculation and elongation protein zeta 1 (zygin I) [Source:MGI Symbol;Acc:MGI:2670976]	5012	3378	7125	5360	4010	1618	4673	5922	5646	2917	4339
ENSMUSG00000067274.10	2561.59	-0.228659	0.0782249	-2.9231	0.0034656	0.0383075	Rplp0	ribosomal protein, large, P0 [Source:MGI Symbol;Acc:MGI:1927636]	2955	2139	4500	2979	2263	976	2787	3662	3253	1782	2775
ENSMUSG00000036430.8	330.081	-0.276093	0.0944553	-2.92301	0.0034667	0.0383075	Tbcc	tubulin-specific chaperone C [Source:MGI Symbol;Acc:MGI:1919976]	360	273	554	367	299	133	377	480	365	248	369
ENSMUSG00000021039.9	1442.38	-0.1959	0.067033	-2.92244	0.00347299	0.0383545	Snw1	SNW domain containing 1 [Source:MGI Symbol;Acc:MGI:1913604]	1692	1095	2458	1888	1352	511	1554	2081	2061	1013	1417
ENSMUSG00000028669.15	1223.77	-0.221841	0.0759194	-2.92206	0.00347729	0.0383793	Pithd1	PITH (C-terminal proteasome-interacting domain of thioredoxin-like) domain containing 1 [Source:MGI Symbol;Acc:MGI:1913443]	1459	948	2097	1474	1118	480	1371	1729	1538	874	1246
ENSMUSG00000093189.1	14.9067	0.921813	0.315618	2.92066	0.00349294	0.0385293	Gm25694	predicted gene, 25694 [Source:MGI Symbol;Acc:MGI:5455471]	13	30	34	25	22	2	14	13	12	10	9
ENSMUSG00000103343.1	63.6619	0.459696	0.157432	2.91997	0.00350065	0.0385917	Gm37052	predicted gene, 37052 [Source:MGI Symbol;Acc:MGI:5610280]	92	71	108	104	90	15	63	70	61	30	70
ENSMUSG00000103391.1	25.4525	0.648076	0.222006	2.91919	0.00350946	0.0386404	Gm38302	predicted gene, 38302 [Source:MGI Symbol;Acc:MGI:5611530]	32	25	67	46	34	5	18	26	26	20	20
ENSMUSG00000071649.6	1825.91	-0.200884	0.0688163	-2.91913	0.00351008	0.0386404	B3gat3	beta-1,3-glucuronyltransferase 3 (glucuronosyltransferase I) [Source:MGI Symbol;Acc:MGI:1919977]	2016	1596	3228	2147	1680	643	2207	2479	2153	1381	1935
ENSMUSG00000046999.2	362.853	-0.258604	0.0885926	-2.91903	0.00351126	0.0386404	1110032F04Rik	RIKEN cDNA 1110032F04 gene [Source:MGI Symbol;Acc:MGI:1915975]	385	277	633	406	361	139	411	506	432	309	363
ENSMUSG00000022051.15	2327.98	-0.186522	0.0639031	-2.91882	0.00351359	0.0386433	Bnip3l	BCL2/adenovirus E1B interacting protein 3-like [Source:MGI Symbol;Acc:MGI:1332659]	2633	1833	4032	2742	2436	819	2548	3273	3132	1662	2394
ENSMUSG00000025823.9	992.391	-0.229955	0.0788072	-2.91794	0.00352349	0.0387294	Pdia4	protein disulfide isomerase associated 4 [Source:MGI Symbol;Acc:MGI:104864]	1074	795	1889	1118	916	348	1200	1457	1338	663	1021
ENSMUSG00000106670.1	8.18185	1.33874	0.459359	2.91436	0.00356422	NA	Gm44347	predicted gene, 44347 [Source:MGI Symbol;Acc:MGI:5690739]	7	14	17	14	22	1	7	3	5	2	9
ENSMUSG00000107610.1	48.1771	0.48227	0.165485	2.91428	0.00356511	0.039164	D530018E20Rik	RIKEN cDNA D530018E20 gene [Source:MGI Symbol;Acc:MGI:1926117]	61	56	89	97	58	11	51	60	47	23	43
ENSMUSG00000105062.1	26.0695	0.689332	0.236597	2.91353	0.00357366	0.0392349	Gm43113	predicted gene 43113 [Source:MGI Symbol;Acc:MGI:5663250]	38	36	53	35	43	4	24	25	23	11	30
ENSMUSG00000024026.13	1490.22	-0.196187	0.0673476	-2.91305	0.00357915	0.0392721	Glo1	glyoxalase 1 [Source:MGI Symbol;Acc:MGI:95742]	1749	1164	2605	1835	1404	522	1565	2078	2060	1117	1525
ENSMUSG00000037509.21	4103.79	-0.173997	0.0597511	-2.91204	0.00359081	0.0393769	Arhgef4	Rho guanine nucleotide exchange factor (GEF) 4 [Source:MGI Symbol;Acc:MGI:2442507]	4606	3347	7322	5340	3786	1468	4918	5733	4982	2885	4188
ENSMUSG00000032518.6	4887.96	-0.25788	0.0885733	-2.91148	0.00359716	0.0394187	Rpsa	ribosomal protein SA [Source:MGI Symbol;Acc:MGI:105381]	5637	3814	8281	5918	4371	2075	5324	6874	6526	3348	4782
ENSMUSG00000020810.5	718.372	-0.208581	0.0716445	-2.91134	0.00359883	0.0394187	Cygb	cytoglobin [Source:MGI Symbol;Acc:MGI:2149481]	846	609	1036	1006	639	263	858	1057	915	523	674
ENSMUSG00000069305.3	89.8931	-0.390764	0.134231	-2.91113	0.00360121	0.0394218	Hist1h4n	histone cluster 1, H4n [Source:MGI Symbol;Acc:MGI:4843992]	87	72	132	116	81	27	102	144	122	58	127
ENSMUSG00000039221.10	732.74	-0.225652	0.0775277	-2.91059	0.00360743	0.0394668	Rpl22l1	ribosomal protein L22 like 1 [Source:MGI Symbol;Acc:MGI:1915278]	890	519	1158	1002	684	250	789	1125	1003	519	767
ENSMUSG00000030772.6	6074.33	-0.213654	0.0734317	-2.90956	0.00361932	0.0395738	Dkk3	dickkopf WNT signaling pathway inhibitor 3 [Source:MGI Symbol;Acc:MGI:1354952]	5903	4995	11062	6983	6509	1948	7878	8495	7712	4346	6406
ENSMUSG00000042043.6	439.305	-0.300509	0.103357	-2.90748	0.00364355	0.0398155	Tbca	tubulin cofactor A [Source:MGI Symbol;Acc:MGI:107549]	495	300	744	514	415	191	466	641	601	280	473
ENSMUSG00000101994.1	89.4609	0.581724	0.200175	2.90608	0.00365983	0.03997	Gm18875	predicted gene, 18875 [Source:MGI Symbol;Acc:MGI:5011060]	80	129	199	108	148	31	70	75	83	55	75
ENSMUSG00000021497.10	1076.64	-0.207276	0.0713349	-2.90568	0.00366455	0.0399983	Txndc15	thioredoxin domain containing 15 [Source:MGI Symbol;Acc:MGI:1916922]	1221	845	1912	1274	1036	406	1210	1536	1393	737	1117
ENSMUSG00000055322.16	884.576	0.249665	0.0859391	2.90514	0.00367092	0.0400445	NA	NA	1116	962	1446	1544	964	251	908	1117	953	668	676
ENSMUSG00000000399.10	1706.83	-0.192265	0.0661894	-2.90478	0.00367517	0.0400674	Ndufa9	NADH:ubiquinone oxidoreductase subunit A9 [Source:MGI Symbol;Acc:MGI:1913358]	1939	1395	3032	2107	1570	630	1858	2474	2190	1188	1771
ENSMUSG00000043284.12	362.967	-0.201141	0.069251	-2.90453	0.0036781	0.0400761	Tmem11	transmembrane protein 11 [Source:MGI Symbol;Acc:MGI:2144726]	394	323	617	454	330	121	432	518	492	249	378
ENSMUSG00000001128.7	160.29	0.301635	0.103875	2.90383	0.00368631	0.0401422	Cfp	complement factor properdin [Source:MGI Symbol;Acc:MGI:97545]	197	181	330	224	181	52	173	188	151	106	134
ENSMUSG00000115306.1	7.74671	1.20727	0.415804	2.90346	0.0036906	NA	Gm49159	predicted gene, 49159 [Source:MGI Symbol;Acc:MGI:6118580]	21	10	18	13	9	1	7	6	5	2	7
ENSMUSG00000032174.5	3928.35	-0.166636	0.0573927	-2.90343	0.00369099	0.0401501	Icam5	intercellular adhesion molecule 5, telencephalin [Source:MGI Symbol;Acc:MGI:109430]	4478	3628	6360	5056	3582	1296	4780	5835	4618	3046	3715
ENSMUSG00000101006.1	147.822	0.508765	0.175236	2.90331	0.00369243	0.0401501	Gm28299	predicted gene 28299 [Source:MGI Symbol;Acc:MGI:5579005]	150	145	335	219	270	28	199	165	152	75	110
ENSMUSG00000037014.4	372.183	-0.259568	0.0894069	-2.90322	0.00369347	0.0401501	Sstr4	somatostatin receptor 4 [Source:MGI Symbol;Acc:MGI:105372]	340	313	610	454	396	128	503	539	430	261	407
ENSMUSG00000102383.1	41.2022	0.522351	0.179955	2.90267	0.00369998	0.0401976	Gm38142	predicted gene, 38142 [Source:MGI Symbol;Acc:MGI:5611370]	48	51	80	76	55	10	38	54	34	20	40
ENSMUSG00000024953.17	2466.89	-0.194785	0.0671225	-2.90194	0.0037086	0.0402679	Prdx5	peroxiredoxin 5 [Source:MGI Symbol;Acc:MGI:1859821]	2701	1940	4542	3113	2313	818	2831	3445	3059	1796	2775
ENSMUSG00000060771.15	589.067	0.176864	0.0609524	2.90167	0.00371176	0.0402788	Tsga10	testis specific 10 [Source:MGI Symbol;Acc:MGI:2685063]	668	573	1154	869	712	165	641	765	703	388	507
ENSMUSG00000095730.3	21.8796	0.71611	0.246823	2.90131	0.00371608	0.0403024	Vmn2r29	vomeronasal 2, receptor 29 [Source:MGI Symbol;Acc:MGI:1923479]	32	25	40	42	39	2	20	28	22	8	21
ENSMUSG00000097392.4	1322.35	0.142608	0.0491709	2.90025	0.00372859	0.0404099	NA	NA	1597	1242	2510	1965	1504	378	1421	1757	1530	829	1279
ENSMUSG00000078157.1	63.682	0.414028	0.142763	2.90011	0.00373032	0.0404099	Fem1al	fem-1 homolog A like [Source:MGI Symbol;Acc:MGI:2441689]	70	69	135	106	87	17	63	86	67	34	50
ENSMUSG00000032936.13	8802.94	-0.161526	0.0557048	-2.89967	0.00373557	0.0404434	Camkv	CaM kinase-like vesicle-associated [Source:MGI Symbol;Acc:MGI:2384296]	10484	7636	14212	12279	7601	2868	10376	13008	11279	6513	8392
ENSMUSG00000106706.1	37.6374	0.556111	0.191797	2.89947	0.00373791	0.0404454	C530043K16Rik	RIKEN cDNA C530043K16 gene [Source:MGI Symbol;Acc:MGI:2444587]	53	51	71	60	49	8	44	49	29	24	23
ENSMUSG00000036376.3	268.939	-0.223684	0.0771726	-2.89848	0.00374971	0.0405497	Abt1	activator of basal transcription 1 [Source:MGI Symbol;Acc:MGI:1353636]	286	226	455	329	258	94	316	410	348	178	286
ENSMUSG00000070304.12	8408.71	-0.131432	0.0453755	-2.89653	0.00377309	0.040779	Scn2b	sodium channel, voltage-gated, type II, beta [Source:MGI Symbol;Acc:MGI:106921]	9888	6990	14346	11401	8009	2655	9136	12033	11435	6261	8199
ENSMUSG00000042729.11	416.306	-0.212594	0.0734008	-2.89634	0.00377537	0.0407801	Wdr74	WD repeat domain 74 [Source:MGI Symbol;Acc:MGI:2147427]	486	352	700	508	369	144	492	601	525	287	456
ENSMUSG00000023147.17	1262.51	-0.205138	0.0708472	-2.8955	0.00378554	0.04085	Wrb	tryptophan rich basic protein [Source:MGI Symbol;Acc:MGI:2136882]	1536	996	2060	1610	1146	480	1374	1879	1663	883	1228
ENSMUSG00000113140.1	83.4083	0.381502	0.131759	2.89545	0.00378621	0.04085	Gm48624	predicted gene, 48624 [Source:MGI Symbol;Acc:MGI:6098222]	102	73	183	144	106	25	82	95	106	51	57
ENSMUSG00000028779.16	776.412	-0.172502	0.0595844	-2.89508	0.00379056	0.0408735	Pef1	penta-EF hand domain containing 1 [Source:MGI Symbol;Acc:MGI:1915148]	838	648	1384	1042	705	253	912	1060	1027	570	806
ENSMUSG00000036309.14	6334.98	-0.239724	0.0828407	-2.8938	0.00380616	0.0410181	Skp1a	S-phase kinase-associated protein 1A [Source:MGI Symbol;Acc:MGI:103575]	7285	4675	10949	7521	6213	2480	6678	8864	8774	4362	6577
ENSMUSG00000006589.8	343.95	-0.229165	0.0792017	-2.89344	0.00381049	0.0410411	Aprt	adenine phosphoribosyl transferase [Source:MGI Symbol;Acc:MGI:88061]	379	276	563	446	313	130	380	492	441	230	389
ENSMUSG00000058254.12	16672.4	-0.112884	0.03903	-2.89224	0.00382507	0.0411744	Tspan7	tetraspanin 7 [Source:MGI Symbol;Acc:MGI:1298407]	18124	14653	28401	22979	16689	5001	19578	23378	22200	12775	15473
ENSMUSG00000029500.16	1001.97	-0.205773	0.0711596	-2.89171	0.00383154	0.0412204	Pgam5	phosphoglycerate mutase family member 5 [Source:MGI Symbol;Acc:MGI:1919792]	1099	780	1755	1206	1014	353	1089	1344	1376	718	1094
ENSMUSG00000033805.12	776.633	-0.195065	0.0675088	-2.88948	0.00385879	0.0414898	Ephx4	epoxide hydrolase 4 [Source:MGI Symbol;Acc:MGI:2686228]	824	597	1407	982	772	261	892	1076	995	565	852
ENSMUSG00000016257.15	685.755	-0.2304	0.0797481	-2.88909	0.00386354	0.041517	Prelid3b	PRELI domain containing 3B [Source:MGI Symbol;Acc:MGI:1913640]	705	513	1306	907	608	220	839	935	984	503	704
ENSMUSG00000021244.15	3657.67	0.215553	0.0746296	2.88831	0.00387318	0.0415967	Ylpm1	YLP motif containing 1 [Source:MGI Symbol;Acc:MGI:1926195]	4334	3964	6136	6068	4184	910	4167	5139	4207	2343	3034
ENSMUSG00000109358.1	4.34121	1.75458	0.607567	2.88788	0.00387845	NA	Gm44716	predicted gene 44716 [Source:MGI Symbol;Acc:MGI:5753292]	4	10	14	11	4	1	2	1	2	3	2
ENSMUSG00000028398.8	338.246	-0.280129	0.097021	-2.8873	0.00388565	0.0416854	Dmac1	distal membrane arm assembly complex 1 [Source:MGI Symbol;Acc:MGI:1914178]	335	251	580	407	358	93	356	522	444	282	410
ENSMUSG00000021814.17	1711.22	-0.187408	0.064908	-2.88728	0.00388589	0.0416854	Anxa7	annexin A7 [Source:MGI Symbol;Acc:MGI:88031]	1820	1377	3146	2039	1731	580	1977	2401	2199	1209	1840
ENSMUSG00000097140.1	35.5034	0.589389	0.204158	2.88693	0.00389019	0.0417077	Gm26779	predicted gene, 26779 [Source:MGI Symbol;Acc:MGI:5477273]	42	51	78	62	36	12	22	37	44	19	26
ENSMUSG00000090841.2	3603.43	-0.219771	0.0761514	-2.88597	0.00390203	0.0418107	Myl6	myosin, light polypeptide 6, alkali, smooth muscle and non-muscle [Source:MGI Symbol;Acc:MGI:109318]	3853	2991	6321	4437	3364	1416	3779	4982	4679	2526	3846
ENSMUSG00000115210.1	113.913	0.306892	0.106363	2.88533	0.00391005	0.0418726	Gm49308	predicted gene, 49308 [Source:MGI Symbol;Acc:MGI:6118810]	150	108	222	178	136	37	110	137	116	76	97
ENSMUSG00000028057.14	517.558	-0.204596	0.0709262	-2.88463	0.00391877	0.0419421	Rit1	Ras-like without CAAX 1 [Source:MGI Symbol;Acc:MGI:108053]	551	436	910	652	476	171	589	675	682	410	561
ENSMUSG00000107729.1	142.328	0.310232	0.107568	2.88407	0.00392576	0.0419928	B230112I24Rik	RIKEN cDNA B230112I24 gene [Source:MGI Symbol;Acc:MGI:1925234]	197	130	274	253	166	32	139	199	182	86	111
ENSMUSG00000074579.14	213.225	0.266573	0.0924423	2.88366	0.00393078	0.0419957	Lekr1	leucine, glutamate and lysine rich 1 [Source:MGI Symbol;Acc:MGI:3645902]	252	191	415	342	289	57	231	272	260	133	166
ENSMUSG00000028514.15	3536.84	0.133445	0.0462775	2.88357	0.0039319	0.0419957	Usp24	ubiquitin specific peptidase 24 [Source:MGI Symbol;Acc:MGI:1919936]	4352	3458	6423	5153	4007	920	4020	4687	4361	2392	3123
ENSMUSG00000113269.1	71.8579	0.519548	0.18019	2.88333	0.0039349	0.0419957	Gm47494	predicted gene, 47494 [Source:MGI Symbol;Acc:MGI:6096476]	71	84	146	127	117	12	97	88	64	41	50
ENSMUSG00000042305.12	1353.35	-0.168788	0.0585393	-2.88333	0.00393499	0.0419957	Tmem183a	transmembrane protein 183A [Source:MGI Symbol;Acc:MGI:1914729]	1521	1031	2265	1731	1457	449	1512	1873	1843	1009	1354
ENSMUSG00000033149.17	249.655	0.232858	0.0808037	2.88177	0.00395444	0.0421792	Phldb2	pleckstrin homology like domain, family B, member 2 [Source:MGI Symbol;Acc:MGI:2444981]	299	233	499	382	310	72	273	335	285	143	214
ENSMUSG00000003038.15	833.391	-0.162104	0.0562601	-2.88134	0.0039599	0.0422134	Hmgn2	high mobility group nucleosomal binding domain 2 [Source:MGI Symbol;Acc:MGI:96136]	1005	713	1302	1082	799	281	932	1184	1098	611	831
ENSMUSG00000039533.8	2538.75	-0.196432	0.0681869	-2.88079	0.00396681	0.0422488	Mmd2	monocyte to macrophage differentiation-associated 2 [Source:MGI Symbol;Acc:MGI:1922354]	3036	2018	4344	3129	2356	946	2842	3406	3377	1818	2579
ENSMUSG00000089706.7	305.971	0.248726	0.08635	2.88043	0.00397128	0.0422488	B230216N24Rik	RIKEN cDNA B230216N24 gene [Source:MGI Symbol;Acc:MGI:1925853]	346	322	627	444	372	86	324	351	333	190	305
ENSMUSG00000026604.17	258.765	0.354235	0.122983	2.88036	0.00397216	0.0422488	Ptpn14	protein tyrosine phosphatase, non-receptor type 14 [Source:MGI Symbol;Acc:MGI:102467]	278	323	440	405	371	58	289	365	283	141	208
ENSMUSG00000027287.14	320.524	0.246506	0.0855817	2.88036	0.00397225	0.0422488	Snap23	synaptosomal-associated protein 23 [Source:MGI Symbol;Acc:MGI:109356]	371	334	641	458	396	95	295	391	405	229	248
ENSMUSG00000056121.16	663.915	-0.190052	0.0659862	-2.88017	0.00397456	0.0422494	Fez2	fasciculation and elongation protein zeta 2 (zygin II) [Source:MGI Symbol;Acc:MGI:2675856]	770	543	1172	803	619	215	738	932	870	510	706
ENSMUSG00000035268.14	1051.84	-0.183724	0.0637968	-2.87984	0.00397881	0.0422706	Pkig	protein kinase inhibitor, gamma [Source:MGI Symbol;Acc:MGI:1343086]	1145	958	1770	1336	943	379	1199	1463	1265	780	1105
ENSMUSG00000067199.4	290.529	-0.300863	0.104508	-2.87884	0.00399141	0.0423805	Frat1	frequently rearranged in advanced T cell lymphomas [Source:MGI Symbol;Acc:MGI:109450]	359	228	478	350	213	116	310	454	399	222	272
ENSMUSG00000020537.9	864.597	-0.15204	0.0528224	-2.87833	0.00399789	0.0424099	Drg2	developmentally regulated GTP binding protein 2 [Source:MGI Symbol;Acc:MGI:1342307]	991	761	1452	1126	811	275	1015	1189	1132	623	898
ENSMUSG00000004187.11	8029.72	-0.151688	0.0527013	-2.87826	0.00399872	0.0424099	Kifc2	kinesin family member C2 [Source:MGI Symbol;Acc:MGI:109187]	8487	6987	14357	10293	7863	2705	9484	11259	9516	5848	8358
ENSMUSG00000103507.1	62.3136	0.439485	0.152712	2.87786	0.00400383	0.0424402	Gm38375	predicted gene, 38375 [Source:MGI Symbol;Acc:MGI:5611603]	85	74	121	109	74	14	69	91	69	25	47
ENSMUSG00000061615.2	49.5275	-0.5158	0.179255	-2.87747	0.00400882	0.042469	H2ac4	H2A clustered histone 4 [Source:MGI Symbol;Acc:MGI:2448306]	63	31	81	42	39	17	70	82	64	33	63
ENSMUSG00000037348.15	1261.59	-0.201032	0.0698772	-2.87692	0.00401571	0.042518	Paqr7	progestin and adipoQ receptor family member VII [Source:MGI Symbol;Acc:MGI:1919154]	1288	1003	2227	1595	1296	405	1656	1724	1481	961	1330
ENSMUSG00000010054.4	1290.51	-0.185202	0.0643836	-2.87653	0.00402074	0.0425471	Tusc2	tumor suppressor 2, mitochondrial calcium regulator [Source:MGI Symbol;Acc:MGI:1931086]	1412	1065	2367	1521	1255	440	1512	1770	1623	957	1356
ENSMUSG00000100755.1	72.5904	-0.470008	0.163441	-2.8757	0.00403133	0.0426352	Rps23-ps1	ribosomal protein S23, pseudogene 1 [Source:MGI Symbol;Acc:MGI:3705429]	82	43	100	80	64	39	64	111	109	52	74
ENSMUSG00000026750.6	1632.79	-0.175428	0.0610169	-2.87508	0.00403925	0.0426777	Psmb7	proteasome (prosome, macropain) subunit, beta type 7 [Source:MGI Symbol;Acc:MGI:107637]	1905	1267	2830	2081	1586	566	1833	2277	2063	1170	1749
ENSMUSG00000059173.19	5035.88	-0.213069	0.0741142	-2.87488	0.00404185	0.0426777	Pde1a	phosphodiesterase 1A, calmodulin-dependent [Source:MGI Symbol;Acc:MGI:1201792]	4919	3788	8975	6087	5671	1731	5814	6983	6700	3673	5279
ENSMUSG00000079435.9	1034.92	-0.262552	0.0913273	-2.87485	0.00404219	0.0426777	Rpl36a	ribosomal protein L36A [Source:MGI Symbol;Acc:MGI:1201789]	1202	779	1700	1275	939	445	1161	1448	1400	667	1038
ENSMUSG00000037072.15	1998.12	-0.214527	0.0746405	-2.87414	0.0040513	0.0427498	Selenof	selenoprotein F [Source:MGI Symbol;Acc:MGI:1927947]	2271	1478	3584	2495	1892	747	2268	2737	2621	1374	2126
ENSMUSG00000029120.10	12858.7	-0.118272	0.0411563	-2.87374	0.00405643	0.0427798	Ppp2r2c	protein phosphatase 2, regulatory subunit B, gamma [Source:MGI Symbol;Acc:MGI:2442660]	13964	11436	21663	17837	12671	3720	15465	18304	16613	9651	12616
ENSMUSG00000106673.1	18.1385	0.913493	0.317924	2.87331	0.004062	0.0428144	Gm43374	predicted gene 43374 [Source:MGI Symbol;Acc:MGI:5663511]	38	25	27	39	17	8	13	21	18	3	8
ENSMUSG00000020321.16	12629.2	-0.204864	0.0713104	-2.87285	0.00406791	0.0428526	Mdh1	malate dehydrogenase 1, NAD (soluble) [Source:MGI Symbol;Acc:MGI:97051]	14323	9639	22064	15817	12320	4740	13416	17606	17012	8783	13161
ENSMUSG00000042182.16	2529.25	-0.200596	0.0698504	-2.87179	0.00408152	0.0429594	Bend6	BEN domain containing 6 [Source:MGI Symbol;Acc:MGI:2444572]	2866	1846	4671	3113	2464	890	2885	3544	3324	1815	2620
ENSMUSG00000018819.10	110.08	-0.337351	0.117474	-2.87171	0.00408263	0.0429594	Lsp1	lymphocyte specific 1 [Source:MGI Symbol;Acc:MGI:96832]	107	93	190	115	106	35	133	180	143	76	130
ENSMUSG00000033170.14	59.5692	0.725119	0.252603	2.87058	0.00409714	0.0430878	Card10	caspase recruitment domain family, member 10 [Source:MGI Symbol;Acc:MGI:2146012]	46	100	82	129	104	8	56	83	52	34	40
ENSMUSG00000024150.12	903.349	-0.212727	0.0741145	-2.87025	0.00410147	0.0431092	Mcfd2	multiple coagulation factor deficiency 2 [Source:MGI Symbol;Acc:MGI:2183439]	1068	755	1503	1076	831	331	1047	1299	1292	576	898
ENSMUSG00000032532.7	4584.57	-0.302234	0.10534	-2.86913	0.00411598	0.0432375	Cck	cholecystokinin [Source:MGI Symbol;Acc:MGI:88297]	4554	3553	8652	4687	4527	1649	5798	6131	5041	3554	5533
ENSMUSG00000027430.12	748.931	-0.167366	0.0583451	-2.86855	0.00412354	0.0432926	Dtd1	D-tyrosyl-tRNA deacylase 1 [Source:MGI Symbol;Acc:MGI:1913294]	859	592	1279	965	732	271	854	1072	991	526	718
ENSMUSG00000020297.10	11018.1	-0.164052	0.0572046	-2.86782	0.00413315	0.0433692	Nsg2	neuron specific gene family member 2 [Source:MGI Symbol;Acc:MGI:1202070]	13417	9193	17619	14405	10422	3895	11972	16061	14836	7906	10417
ENSMUSG00000021218.10	4947.45	-0.144393	0.0503576	-2.86735	0.00413919	0.0434082	Gdi2	guanosine diphosphate (GDP) dissociation inhibitor 2 [Source:MGI Symbol;Acc:MGI:99845]	5528	3997	8889	6229	5053	1665	5491	7053	6536	3522	4917
ENSMUSG00000042104.18	1242.7	0.181583	0.0633468	2.8665	0.00415038	0.0435012	Uggt2	UDP-glucose glycoprotein glucosyltransferase 2 [Source:MGI Symbol;Acc:MGI:1913685]	1444	1171	2304	1935	1546	310	1311	1709	1549	789	1120
ENSMUSG00000032046.15	5103.83	-0.161588	0.0563928	-2.8654	0.00416484	0.0436284	Abhd12	abhydrolase domain containing 12 [Source:MGI Symbol;Acc:MGI:1923442]	6105	4233	8976	6435	4662	1720	6105	7054	6382	3691	5191
ENSMUSG00000037152.11	551.044	-0.243921	0.0851367	-2.86505	0.00416943	0.043652	Ndufc1	NADH:ubiquinone oxidoreductase subunit C1 [Source:MGI Symbol;Acc:MGI:1913627]	668	427	929	671	489	163	620	827	693	418	663
ENSMUSG00000007021.5	2646.1	-0.188938	0.0659518	-2.86479	0.00417289	0.0436639	Syngr3	synaptogyrin 3 [Source:MGI Symbol;Acc:MGI:1341881]	3129	2207	4763	3091	2409	884	3065	3719	3290	1991	2796
ENSMUSG00000085899.1	25.119	0.731347	0.255311	2.86453	0.00417625	0.0436682	Gm15338	predicted gene 15338 [Source:MGI Symbol;Acc:MGI:3708108]	25	30	43	55	47	4	27	25	17	15	22
ENSMUSG00000027523.20	15917.3	-0.118403	0.0413362	-2.8644	0.00417797	0.0436682	Gnas	GNAS (guanine nucleotide binding protein, alpha stimulating) complex locus [Source:MGI Symbol;Acc:MGI:95777]	17742	14298	27281	20692	15837	4786	19348	22314	19627	12154	15580
ENSMUSG00000042078.14	4106.21	-0.165548	0.0578164	-2.86333	0.0041921	0.0437914	Svop	SV2 related protein [Source:MGI Symbol;Acc:MGI:1915916]	4251	3599	7373	5094	4089	1221	4886	5956	5028	3117	4397
ENSMUSG00000030706.17	1188.29	-0.194888	0.0680686	-2.86311	0.00419505	0.0437945	Mrpl48	mitochondrial ribosomal protein L48 [Source:MGI Symbol;Acc:MGI:1289321]	1335	943	2205	1418	1119	397	1353	1609	1626	886	1233
ENSMUSG00000020311.17	669.612	0.252763	0.0882947	2.86272	0.00420027	0.0437945	Erlec1	endoplasmic reticulum lectin 1 [Source:MGI Symbol;Acc:MGI:1914003]	784	684	1167	1101	873	138	708	878	799	486	573
ENSMUSG00000103761.1	49.9519	0.464125	0.162136	2.86257	0.00420218	0.0437945	Gm37859	predicted gene, 37859 [Source:MGI Symbol;Acc:MGI:5611087]	75	60	92	84	58	11	45	72	46	34	36
ENSMUSG00000020372.15	2625.5	-0.22742	0.0794468	-2.86254	0.00420261	0.0437945	Rack1	receptor for activated C kinase 1 [Source:MGI Symbol;Acc:MGI:101849]	3071	2070	4640	3208	2294	1023	2908	3699	3504	1777	2703
ENSMUSG00000051615.14	2800.78	-0.158744	0.0554609	-2.86226	0.00420628	0.0437945	Rap2a	RAS related protein 2a [Source:MGI Symbol;Acc:MGI:97855]	2968	2371	5025	3380	2918	927	3307	3876	3607	1985	2894
ENSMUSG00000040048.14	1444.93	-0.206695	0.0722192	-2.86206	0.00420902	0.0437945	Ndufb10	NADH:ubiquinone oxidoreductase subunit B10 [Source:MGI Symbol;Acc:MGI:1915592]	1783	1122	2485	1791	1281	502	1596	2085	1940	1010	1540
ENSMUSG00000104044.1	98.0912	0.349001	0.121941	2.86205	0.00420912	0.0437945	Gm37566	predicted gene, 37566 [Source:MGI Symbol;Acc:MGI:5610794]	120	111	196	148	118	33	82	130	120	50	77
ENSMUSG00000021996.16	938.888	-0.201884	0.0705418	-2.8619	0.0042111	0.0437945	Esd	esterase D/formylglutathione hydrolase [Source:MGI Symbol;Acc:MGI:95421]	1089	697	1693	1192	873	309	1012	1392	1274	685	993
ENSMUSG00000015932.8	2375.54	-0.212846	0.0743854	-2.86139	0.0042179	0.0438366	Dstn	destrin [Source:MGI Symbol;Acc:MGI:1929270]	2564	1766	4305	2884	2411	882	2611	3305	3207	1647	2485
ENSMUSG00000085078.1	3.29689	1.84703	0.645518	2.86131	0.00421888	NA	C030013C21Rik	RIKEN cDNA C030013C21 gene [Source:MGI Symbol;Acc:MGI:1924667]	5	4	11	9	7	0	1	2	3	1	2
ENSMUSG00000031295.13	1074.6	0.148229	0.0518058	2.86124	0.00421983	0.0438366	Phka2	phosphorylase kinase alpha 2 [Source:MGI Symbol;Acc:MGI:97577]	1287	1103	2016	1518	1214	302	1191	1433	1198	723	975
ENSMUSG00000033047.5	1249.03	-0.156478	0.0546951	-2.86091	0.00422425	0.0438582	Eif3l	eukaryotic translation initiation factor 3, subunit L [Source:MGI Symbol;Acc:MGI:2386251]	1477	992	2124	1581	1244	430	1454	1742	1570	905	1259
ENSMUSG00000006476.19	8770.68	-0.190477	0.0666187	-2.85922	0.00424687	0.0440686	Nsmf	NMDA receptor synaptonuclear signaling and neuronal migration factor [Source:MGI Symbol;Acc:MGI:1861755]	9092	7348	16058	10555	8706	2971	10409	11989	10633	6316	9746
ENSMUSG00000025408.15	194.286	-0.295055	0.103211	-2.85877	0.00425286	0.0441063	Ddit3	DNA-damage inducible transcript 3 [Source:MGI Symbol;Acc:MGI:109247]	222	135	329	211	199	68	242	313	252	124	212
ENSMUSG00000033917.15	3521.65	-0.218865	0.0765649	-2.85856	0.00425568	0.0441112	Gde1	glycerophosphodiester phosphodiesterase 1 [Source:MGI Symbol;Acc:MGI:1891827]	3949	2795	6463	4145	3261	1223	4059	4753	4336	2565	4056
ENSMUSG00000022141.7	2100.48	0.225362	0.0788444	2.85831	0.00425908	0.044122	Nipbl	NIPBL cohesin loading factor [Source:MGI Symbol;Acc:MGI:1913976]	2610	2187	3587	3389	2489	473	2467	2807	2571	1338	1771
ENSMUSG00000020680.15	483.673	0.605896	0.212054	2.85728	0.00427294	0.0442412	Taf15	TATA-box binding protein associated factor 15 [Source:MGI Symbol;Acc:MGI:1917689]	574	685	696	945	712	77	510	525	484	368	312
ENSMUSG00000042429.8	3986.24	-0.135619	0.0474803	-2.85632	0.00428582	0.0443499	Adora1	adenosine A1 receptor [Source:MGI Symbol;Acc:MGI:99401]	4152	3545	6553	5574	3981	1343	4622	5342	4954	3034	3943
ENSMUSG00000052712.17	1026.69	-0.140465	0.049186	-2.8558	0.00429291	0.0443988	BC004004	cDNA sequence BC004004 [Source:MGI Symbol;Acc:MGI:2136782]	1177	851	1729	1356	1014	353	1137	1485	1345	724	1007
ENSMUSG00000105023.1	9.76997	1.00832	0.353285	2.85412	0.00431559	0.0445679	1700012D16Rik	RIKEN cDNA 1700012D16 gene [Source:MGI Symbol;Acc:MGI:1922739]	14	15	24	18	15	1	9	10	6	3	10
ENSMUSG00000003868.14	435.472	-0.212222	0.0743594	-2.854	0.00431723	0.0445679	Ruvbl2	RuvB-like protein 2 [Source:MGI Symbol;Acc:MGI:1342299]	499	390	721	499	409	136	527	602	543	339	475
ENSMUSG00000047238.4	438.204	-0.223675	0.0783753	-2.8539	0.00431858	0.0445679	Mageh1	melanoma antigen, family H, 1 [Source:MGI Symbol;Acc:MGI:1922875]	479	356	754	519	411	179	475	616	587	307	433
ENSMUSG00000055839.6	1614.96	-0.211992	0.0742827	-2.85386	0.00431922	0.0445679	Elob	elongin B [Source:MGI Symbol;Acc:MGI:1914923]	1785	1264	2989	1935	1511	568	1942	2239	1935	1160	1781
ENSMUSG00000037852.8	28986.2	-0.102463	0.0359051	-2.85371	0.00432116	0.0445679	Cpe	carboxypeptidase E [Source:MGI Symbol;Acc:MGI:101932]	34507	25190	48246	38565	28922	8991	33750	40454	37602	21818	27128
ENSMUSG00000028692.14	4067.57	-0.139019	0.048721	-2.85337	0.00432581	0.0445913	Akr1a1	aldo-keto reductase family 1, member A1 (aldehyde reductase) [Source:MGI Symbol;Acc:MGI:1929955]	4427	3452	7397	5247	3963	1349	4764	5613	5195	2863	4161
ENSMUSG00000002635.11	228.419	-0.288581	0.101163	-2.85262	0.004336	0.0446717	Pdcd2l	programmed cell death 2-like [Source:MGI Symbol;Acc:MGI:1915329]	249	184	411	261	187	89	309	328	294	147	232
ENSMUSG00000041141.7	3578.11	-0.119842	0.0420209	-2.85197	0.00434491	0.0447158	Pnmal1	PNMA-like 1 [Source:MGI Symbol;Acc:MGI:1918941]	4145	3082	5808	4732	3720	1051	4229	5018	4779	2686	3451
ENSMUSG00000001751.9	203.503	-0.248649	0.0871854	-2.85196	0.00434505	0.0447158	Naglu	alpha-N-acetylglucosaminidase (Sanfilippo disease IIIB) [Source:MGI Symbol;Acc:MGI:1351641]	217	167	303	265	198	73	246	266	260	158	219
ENSMUSG00000014177.10	377.916	-0.215108	0.0754419	-2.8513	0.00435406	0.044784	Tvp23b	trans-golgi network vesicle protein 23B [Source:MGI Symbol;Acc:MGI:1914760]	439	299	660	449	350	133	455	518	514	265	389
ENSMUSG00000001416.13	2065.63	-0.228519	0.0801647	-2.85062	0.00436346	0.044856	Cct3	chaperonin containing Tcp1, subunit 3 (gamma) [Source:MGI Symbol;Acc:MGI:104708]	2440	1622	3506	2542	1852	833	2307	2903	2695	1394	2092
ENSMUSG00000103049.1	96.2273	0.385968	0.135425	2.85004	0.00437135	0.0449067	Gm37311	predicted gene, 37311 [Source:MGI Symbol;Acc:MGI:5610539]	108	97	198	186	120	23	92	135	123	45	77
ENSMUSG00000103422.1	25.1493	0.77721	0.272714	2.84991	0.00437319	0.0449067	Gm37536	predicted gene, 37536 [Source:MGI Symbol;Acc:MGI:5610764]	30	37	47	32	54	4	25	36	20	9	18
ENSMUSG00000000120.6	59.6542	0.522976	0.183616	2.8482	0.00439676	0.045124	Ngfr	nerve growth factor receptor (TNFR superfamily, member 16) [Source:MGI Symbol;Acc:MGI:97323]	104	68	99	78	86	20	52	81	68	27	33
ENSMUSG00000024902.5	588.474	-0.223886	0.0786207	-2.84768	0.00440397	0.0451732	Mrpl11	mitochondrial ribosomal protein L11 [Source:MGI Symbol;Acc:MGI:2137215]	693	442	986	723	554	227	691	757	773	423	615
ENSMUSG00000087158.1	15.9254	0.902825	0.317128	2.84688	0.00441503	0.0452619	Gm14093	predicted gene 14093 [Source:MGI Symbol;Acc:MGI:3651964]	21	17	30	34	29	4	20	6	11	9	12
ENSMUSG00000006057.15	2080.38	-0.187859	0.0660099	-2.84592	0.00442829	0.0453731	Atp5g1	ATP synthase, H+ transporting, mitochondrial F0 complex, subunit C1 (subunit 9) [Source:MGI Symbol;Acc:MGI:107653]	2330	1679	3739	2622	1924	747	2408	2783	2539	1541	2215
ENSMUSG00000015776.12	580.031	-0.195561	0.0687213	-2.84572	0.00443113	0.0453773	Med22	mediator complex subunit 22 [Source:MGI Symbol;Acc:MGI:98446]	681	453	1036	714	530	199	662	845	760	415	598
ENSMUSG00000101249.1	240.499	-0.261455	0.0918878	-2.84538	0.0044359	0.0454013	Gm29216	predicted gene 29216 [Source:MGI Symbol;Acc:MGI:5579922]	271	166	390	312	237	79	275	326	367	198	228
ENSMUSG00000019738.15	206.504	-0.341937	0.120183	-2.84515	0.00443904	0.0454086	Polr2i	polymerase (RNA) II (DNA directed) polypeptide I [Source:MGI Symbol;Acc:MGI:1917170]	182	170	393	243	158	90	220	294	262	158	226
ENSMUSG00000016194.14	188.254	-0.389003	0.136769	-2.84423	0.00445194	0.0454738	Hsd11b1	hydroxysteroid 11-beta dehydrogenase 1 [Source:MGI Symbol;Acc:MGI:103562]	179	126	346	220	164	71	262	248	213	124	257
ENSMUSG00000078670.3	601.756	-0.189798	0.0667319	-2.84418	0.00445253	0.0454738	Fam174b	family with sequence similarity 174, member B [Source:MGI Symbol;Acc:MGI:3698178]	658	515	1073	729	568	194	735	817	816	421	636
ENSMUSG00000074364.6	96.1742	0.334408	0.117577	2.84417	0.00445269	0.0454738	Ehd2	EH-domain containing 2 [Source:MGI Symbol;Acc:MGI:2154274]	111	102	193	155	126	23	103	119	114	64	70
ENSMUSG00000040824.3	611.549	-0.246996	0.0868596	-2.84363	0.00446032	0.0455158	Snrpd2	small nuclear ribonucleoprotein D2 [Source:MGI Symbol;Acc:MGI:98345]	691	449	1093	719	574	238	683	896	779	404	674
ENSMUSG00000063663.11	649.612	0.211984	0.0745494	2.84353	0.00446167	0.0455158	Brwd3	bromodomain and WD repeat domain containing 3 [Source:MGI Symbol;Acc:MGI:3029414]	755	624	1164	1113	782	163	686	874	801	453	513
ENSMUSG00000037902.18	8687.78	-0.116181	0.040865	-2.84304	0.00446857	0.045558	Sirpa	signal-regulatory protein alpha [Source:MGI Symbol;Acc:MGI:108563]	9467	7934	13965	11772	8948	2575	10423	12181	11171	6565	8426
ENSMUSG00000034903.18	194.595	0.322678	0.113504	2.84289	0.00447067	0.045558	Cobll1	Cobl-like 1 [Source:MGI Symbol;Acc:MGI:2442894]	231	200	341	328	277	40	195	259	262	121	147
ENSMUSG00000112391.1	35.8722	0.657285	0.231229	2.84258	0.00447507	0.045578	Gm48230	predicted gene, 48230 [Source:MGI Symbol;Acc:MGI:6097634]	46	37	51	88	59	6	33	35	47	22	22
ENSMUSG00000113196.1	98.4506	0.45535	0.160203	2.84234	0.00447843	0.0455875	D230049E03Rik	RIKEN cDNA D230049E03 gene [Source:MGI Symbol;Acc:MGI:2443283]	98	128	185	169	148	15	97	138	126	53	75
ENSMUSG00000082765.3	36.4427	0.577408	0.203185	2.84179	0.00448617	0.0456346	Gm14411	predicted gene 14411 [Source:MGI Symbol;Acc:MGI:3649821]	51	26	90	63	51	12	33	31	31	23	33
ENSMUSG00000115144.1	21.1933	0.68936	0.242591	2.84166	0.00448793	0.0456346	Gm7968	predicted gene 7968 [Source:MGI Symbol;Acc:MGI:3644983]	33	19	54	34	28	7	15	20	24	13	13
ENSMUSG00000029474.7	1231.23	-0.211858	0.0745601	-2.84143	0.00449115	0.0456426	Rnf34	ring finger protein 34 [Source:MGI Symbol;Acc:MGI:2153340]	1471	974	2055	1535	1120	477	1333	1778	1623	833	1265
ENSMUSG00000102153.1	15.9407	0.794644	0.27968	2.84126	0.00449359	0.0456426	Gm37474	predicted gene, 37474 [Source:MGI Symbol;Acc:MGI:5610702]	23	24	42	26	18	2	17	13	14	8	15
ENSMUSG00000109724.1	58.8153	0.454653	0.160035	2.84096	0.0044978	0.0456606	Gm18194	predicted gene, 18194 [Source:MGI Symbol;Acc:MGI:5010379]	75	75	93	102	75	20	58	61	68	30	42
ENSMUSG00000105962.1	22.8258	0.755096	0.265848	2.84033	0.00450664	0.0457129	Gm42432	predicted gene 42432 [Source:MGI Symbol;Acc:MGI:5662569]	25	29	65	27	40	6	21	23	29	8	13
ENSMUSG00000001383.9	2409.01	-0.12105	0.0426194	-2.84025	0.00450783	0.0457129	Zmat2	zinc finger, matrin type 2 [Source:MGI Symbol;Acc:MGI:1913742]	2669	2046	4205	3123	2500	746	2732	3405	3247	1715	2402
ENSMUSG00000061046.9	1379.2	-0.203849	0.0717907	-2.83949	0.00451852	0.0457965	Haghl	hydroxyacylglutathione hydrolase-like [Source:MGI Symbol;Acc:MGI:1919877]	1564	1089	2375	1825	1229	520	1482	1886	1710	1047	1455
ENSMUSG00000105469.1	137.967	0.513821	0.180983	2.83905	0.00452479	0.0458352	A930036I15Rik	RIKEN cDNA A930036I15 gene [Source:MGI Symbol;Acc:MGI:1925217]	153	142	212	265	253	20	131	188	166	93	91
ENSMUSG00000039105.6	1225.7	-0.24567	0.0865397	-2.83881	0.00452817	0.0458446	Atp6v1g1	ATPase, H+ transporting, lysosomal V1 subunit G1 [Source:MGI Symbol;Acc:MGI:1913540]	1402	880	2171	1420	1202	473	1335	1677	1549	891	1359
ENSMUSG00000036362.2	240.006	-0.268811	0.0947095	-2.83826	0.00453596	0.0458977	P2ry13	purinergic receptor P2Y, G-protein coupled 13 [Source:MGI Symbol;Acc:MGI:1921441]	264	175	402	293	236	80	242	353	362	172	271
ENSMUSG00000114094.1	30.6169	0.587926	0.207155	2.8381	0.00453831	0.0458977	Gm48375	predicted gene, 48375 [Source:MGI Symbol;Acc:MGI:6097851]	42	36	66	60	32	7	32	25	26	22	27
ENSMUSG00000114535.1	66.7053	0.421568	0.148553	2.83784	0.00454205	0.0459108	Gm47246	predicted gene, 47246 [Source:MGI Symbol;Acc:MGI:6096070]	76	85	129	116	86	11	74	81	70	36	65
ENSMUSG00000040269.5	144.511	-0.34947	0.123163	-2.83746	0.00454736	0.0459396	Mrps28	mitochondrial ribosomal protein S28 [Source:MGI Symbol;Acc:MGI:1913480]	147	107	254	182	106	62	164	188	186	105	174
ENSMUSG00000048483.6	1054.47	-0.158028	0.0557075	-2.83674	0.00455769	0.0460192	Zdhhc22	zinc finger, DHHC-type containing 22 [Source:MGI Symbol;Acc:MGI:2685108]	1113	923	1808	1267	1132	333	1263	1525	1353	767	1048
ENSMUSG00000076052.1	35.8538	0.526297	0.185543	2.83652	0.00456084	0.0460261	Mir541	microRNA 541 [Source:MGI Symbol;Acc:MGI:3619430]	56	31	74	64	45	11	32	34	41	21	28
ENSMUSG00000108478.1	17.3136	0.964468	0.340059	2.83618	0.00456571	0.0460505	Gm19514	predicted gene, 19514 [Source:MGI Symbol;Acc:MGI:5011699]	22	26	35	27	34	5	19	16	24	3	3
ENSMUSG00000104378.1	69.4608	0.423396	0.149314	2.8356	0.00457396	0.0461089	Gm37510	predicted gene, 37510 [Source:MGI Symbol;Acc:MGI:5610738]	71	92	151	112	80	19	62	88	65	42	63
ENSMUSG00000032224.15	5501.94	-0.187203	0.0660324	-2.83502	0.00458222	0.0461461	Fam81a	family with sequence similarity 81, member A [Source:MGI Symbol;Acc:MGI:1924136]	5646	4355	10238	6523	5821	1765	6575	7534	7164	4113	5763
ENSMUSG00000050963.7	1153.55	-0.170376	0.0600973	-2.835	0.00458259	0.0461461	Kcns2	K+ voltage-gated channel, subfamily S, 2 [Source:MGI Symbol;Acc:MGI:1197011]	1290	875	1972	1571	1155	373	1230	1753	1581	860	1120
ENSMUSG00000028409.11	1288.27	-0.194162	0.0684941	-2.83472	0.00458657	0.0461615	Smu1	smu-1 suppressor of mec-8 and unc-52 homolog (C. elegans) [Source:MGI Symbol;Acc:MGI:1915546]	1502	1017	2226	1548	1259	467	1384	1936	1783	885	1251
ENSMUSG00000000085.16	930.462	0.222063	0.0783583	2.83394	0.00459777	0.0462298	Scmh1	sex comb on midleg homolog 1 [Source:MGI Symbol;Acc:MGI:1352762]	1144	1030	1550	1540	1028	251	958	1355	1062	619	726
ENSMUSG00000087605.1	4.4811	1.60007	0.564609	2.83394	0.0045978	NA	Gm15742	predicted gene 15742 [Source:MGI Symbol;Acc:MGI:3783184]	7	7	13	10	5	2	2	2	2	2	2
ENSMUSG00000022972.10	383.377	-0.195879	0.0691212	-2.83384	0.00459922	0.0462298	Cfap298	cilia and flagella associate protien 298 [Source:MGI Symbol;Acc:MGI:1915251]	434	312	647	502	358	120	454	554	493	270	426
ENSMUSG00000103025.1	83.8869	0.435548	0.153701	2.83373	0.00460077	0.0462298	Gm37686	predicted gene, 37686 [Source:MGI Symbol;Acc:MGI:5610914]	85	94	185	149	107	22	56	92	108	52	79
ENSMUSG00000036114.3	159.746	-0.284249	0.100342	-2.83279	0.00461436	0.0463415	Rpp25l	ribonuclease P/MRP 25 subunit-like [Source:MGI Symbol;Acc:MGI:1917211]	177	120	267	178	149	68	183	239	203	115	156
ENSMUSG00000109638.1	31.6395	0.65148	0.230085	2.83147	0.00463342	0.0465048	Gm45630	predicted gene 45630 [Source:MGI Symbol;Acc:MGI:5791466]	38	52	55	46	48	7	17	39	31	21	26
ENSMUSG00000027584.17	1034.82	-0.153149	0.0540908	-2.83132	0.00463558	0.0465048	Oprl1	opioid receptor-like 1 [Source:MGI Symbol;Acc:MGI:97440]	1146	845	1787	1360	1035	344	1137	1524	1366	708	1076
ENSMUSG00000005102.13	693.774	0.154639	0.0546369	2.8303	0.00465038	0.0466283	Eif2ak4	eukaryotic translation initiation factor 2 alpha kinase 4 [Source:MGI Symbol;Acc:MGI:1353427]	867	705	1241	1074	728	204	731	928	801	465	611
ENSMUSG00000023973.13	976.26	-0.164063	0.057981	-2.8296	0.00466069	0.0466642	Cnpy3	canopy FGF signaling regulator 3 [Source:MGI Symbol;Acc:MGI:1919279]	1042	862	1636	1254	957	336	1126	1262	1238	761	997
ENSMUSG00000069833.13	3106.01	0.149254	0.0527482	2.82956	0.00466119	0.0466642	Ahnak	AHNAK nucleoprotein (desmoyokin) [Source:MGI Symbol;Acc:MGI:1316648]	3868	2871	5824	4524	3598	993	3461	4000	3734	1960	2537
ENSMUSG00000057751.14	100.173	0.378675	0.133829	2.82954	0.00466144	0.0466642	Megf6	multiple EGF-like-domains 6 [Source:MGI Symbol;Acc:MGI:1919351]	134	100	165	208	115	26	99	134	101	58	86
ENSMUSG00000069266.5	191.641	-0.296362	0.10475	-2.82922	0.00466616	0.0466865	H4c2	H4 clustered histone 2 [Source:MGI Symbol;Acc:MGI:2448420]	222	147	331	221	164	62	250	293	222	135	229
ENSMUSG00000098243.3	104.361	0.339485	0.12	2.82904	0.00466879	0.0466879	Gm4258	predicted gene 4258 [Source:MGI Symbol;Acc:MGI:3782435]	125	116	189	163	138	29	97	135	95	76	89
ENSMUSG00000106904.1	41.5592	0.500047	0.176817	2.82806	0.00468317	0.0468067	Gm43029	predicted gene 43029 [Source:MGI Symbol;Acc:MGI:5663166]	68	53	85	56	50	8	40	52	43	22	37
ENSMUSG00000104140.1	106.14	0.351013	0.124155	2.82722	0.00469534	0.0469033	Gm37140	predicted gene, 37140 [Source:MGI Symbol;Acc:MGI:5610368]	128	102	206	170	156	27	112	152	120	54	82
ENSMUSG00000038963.15	39.0768	0.586587	0.207638	2.82505	0.00472736	0.047198	Slco4a1	solute carrier organic anion transporter family, member 4a1 [Source:MGI Symbol;Acc:MGI:1351866]	52	53	106	50	42	9	43	33	33	25	35
ENSMUSG00000022773.19	612.198	-0.187394	0.066342	-2.82466	0.00473305	0.0472296	Ypel1	yippee like 1 [Source:MGI Symbol;Acc:MGI:1913303]	626	519	1055	742	640	204	728	821	790	498	592
ENSMUSG00000050954.15	425.89	0.181787	0.0643707	2.82406	0.0047419	0.0472687	Zfp169	zinc finger protein 169 [Source:MGI Symbol;Acc:MGI:1915161]	532	429	796	667	463	107	482	545	503	277	389
ENSMUSG00000030022.14	120.475	0.31048	0.109941	2.82406	0.00474201	0.0472687	Adamts9	a disintegrin-like and metallopeptidase (reprolysin type) with thrombospondin type 1 motif, 9 [Source:MGI Symbol;Acc:MGI:1916320]	148	127	220	192	148	37	124	132	126	91	92
ENSMUSG00000002803.14	771.245	-0.185078	0.0655405	-2.82387	0.00474474	0.0472708	Btbd6	BTB (POZ) domain containing 6 [Source:MGI Symbol;Acc:MGI:3026623]	892	666	1287	1041	651	257	933	1141	950	599	726
ENSMUSG00000117228.1	3.87898	1.84128	0.652281	2.82283	0.00476014	NA	Gm49877	predicted gene, 49877 [Source:MGI Symbol;Acc:MGI:6270557]	4	7	13	4	11	1	2	4	1	0	2
ENSMUSG00000043059.16	247.505	0.404761	0.14344	2.82182	0.00477526	0.0475495	Zfp513	zinc finger protein 513 [Source:MGI Symbol;Acc:MGI:2141255]	281	327	420	448	306	34	272	337	264	170	208
ENSMUSG00000102788.1	22.9794	0.671983	0.238163	2.82152	0.00477959	0.0475674	Gm38255	predicted gene, 38255 [Source:MGI Symbol;Acc:MGI:5611483]	29	33	49	38	30	6	13	25	30	14	14
ENSMUSG00000108741.1	65.0328	0.457852	0.162285	2.82129	0.00478303	0.0475763	Gm44553	predicted gene 44553 [Source:MGI Symbol;Acc:MGI:5753129]	87	50	123	113	110	16	63	89	65	36	51
ENSMUSG00000021759.14	413.468	-0.208942	0.0741035	-2.8196	0.0048084	0.0478033	Plpp1	phospholipid phosphatase 1 [Source:MGI Symbol;Acc:MGI:108412]	473	325	698	495	415	137	447	616	536	298	460
ENSMUSG00000108402.1	37.8371	0.713052	0.25298	2.81861	0.00482325	0.0479255	9430064I24Rik	RIKEN cDNA 9430064I24 gene [Source:MGI Symbol;Acc:MGI:3704302]	48	73	79	65	34	5	48	43	23	23	28
ENSMUSG00000086313.1	16.4084	0.934514	0.331698	2.81736	0.00484199	0.0480861	Gm15940	predicted gene 15940 [Source:MGI Symbol;Acc:MGI:3802082]	17	15	24	43	35	6	9	19	12	8	9
ENSMUSG00000054555.11	162.322	0.273521	0.0970902	2.81718	0.00484473	0.0480878	Adam12	a disintegrin and metallopeptidase domain 12 (meltrin alpha) [Source:MGI Symbol;Acc:MGI:105378]	218	169	307	256	169	56	155	212	192	96	121
ENSMUSG00000031971.15	1211.53	-0.150038	0.0532868	-2.81567	0.00486758	0.048289	Ccsap	centriole, cilia and spindle associated protein [Source:MGI Symbol;Acc:MGI:1920670]	1418	1038	1974	1612	1152	414	1413	1804	1598	804	1169
ENSMUSG00000027133.3	472.978	-0.239506	0.085067	-2.8155	0.00487015	0.048289	Nop10	NOP10 ribonucleoprotein [Source:MGI Symbol;Acc:MGI:1913431]	515	350	871	580	428	180	510	656	655	335	502
ENSMUSG00000087687.3	337.26	-0.28005	0.0994839	-2.81503	0.00487731	0.0483344	Pet100	PET100 homolog [Source:MGI Symbol;Acc:MGI:3615306]	348	262	611	397	299	135	370	470	455	215	396
ENSMUSG00000021361.7	526.511	-0.215316	0.0765	-2.81459	0.00488396	0.0483747	Tmem14c	transmembrane protein 14C [Source:MGI Symbol;Acc:MGI:1913404]	608	369	880	682	543	152	631	776	659	430	558
ENSMUSG00000106927.1	38.7287	0.594344	0.211276	2.81311	0.00490645	0.0485718	Gm43598	predicted gene 43598 [Source:MGI Symbol;Acc:MGI:5663735]	37	55	95	73	45	8	41	50	35	13	37
ENSMUSG00000028266.17	3502.55	-0.152219	0.054115	-2.81288	0.00491004	0.0485816	Lmo4	LIM domain only 4 [Source:MGI Symbol;Acc:MGI:109360]	3651	2885	6186	4438	3773	1017	4185	5143	4572	2640	3491
ENSMUSG00000025742.5	772.383	-0.181436	0.0645164	-2.81224	0.00491974	0.0486326	Prps2	phosphoribosyl pyrophosphate synthetase 2 [Source:MGI Symbol;Acc:MGI:97776]	841	581	1330	1051	763	268	863	1029	1044	584	787
ENSMUSG00000105049.1	51.9136	0.507964	0.18063	2.81217	0.00492079	0.0486326	Gm42486	predicted gene 42486 [Source:MGI Symbol;Acc:MGI:5662623]	57	53	124	104	55	16	46	55	44	43	35
ENSMUSG00000020484.19	1307.92	-0.194864	0.0692984	-2.81196	0.0049241	0.0486326	Xbp1	X-box binding protein 1 [Source:MGI Symbol;Acc:MGI:98970]	1440	1055	2316	1727	1194	424	1723	1946	1775	834	1269
ENSMUSG00000114598.1	26.5845	0.758712	0.26984	2.81171	0.00492785	0.0486326	D130062J10Rik	RIKEN cDNA D130062J10 gene [Source:MGI Symbol;Acc:MGI:2441949]	25	41	48	49	51	1	25	29	30	21	14
ENSMUSG00000104925.1	71.4038	0.400319	0.142387	2.81149	0.0049313	0.0486326	Gm43061	predicted gene 43061 [Source:MGI Symbol;Acc:MGI:5663198]	83	77	130	110	108	23	65	83	81	36	61
ENSMUSG00000106858.1	66.8361	0.476765	0.169577	2.81149	0.0049313	0.0486326	Gm43844	predicted gene 43844 [Source:MGI Symbol;Acc:MGI:5663981]	76	81	121	97	116	14	69	86	82	34	46
ENSMUSG00000109927.1	296.132	0.393221	0.139869	2.81135	0.00493337	0.0486326	Gm45264	predicted gene 45264 [Source:MGI Symbol;Acc:MGI:5791100]	287	297	502	620	432	74	314	324	384	177	216
ENSMUSG00000097767.8	7356.32	0.17655	0.0628471	2.8092	0.00496642	0.0489097	Miat	myocardial infarction associated transcript (non-protein coding) [Source:MGI Symbol;Acc:MGI:2444886]	7916	7542	14185	11333	8565	1953	8162	9766	7964	5057	6754
ENSMUSG00000003418.11	76.5489	0.415629	0.147953	2.80919	0.0049667	0.0489097	St8sia6	ST8 alpha-N-acetyl-neuraminide alpha-2,8-sialyltransferase 6 [Source:MGI Symbol;Acc:MGI:2386797]	121	73	158	131	88	14	78	99	104	51	45
ENSMUSG00000028419.5	1270.85	-0.227252	0.0809058	-2.80885	0.00497189	0.0489126	Chmp5	charged multivesicular body protein 5 [Source:MGI Symbol;Acc:MGI:1924209]	1462	890	2257	1614	1200	483	1364	1771	1766	916	1277
ENSMUSG00000106557.1	22.6387	0.766176	0.272774	2.80883	0.00497221	0.0489126	Gm42442	predicted gene 42442 [Source:MGI Symbol;Acc:MGI:5662579]	24	30	35	54	40	3	20	33	16	11	18
ENSMUSG00000026235.14	6461.62	-0.141875	0.0505149	-2.80858	0.00497612	0.0489253	Epha4	Eph receptor A4 [Source:MGI Symbol;Acc:MGI:98277]	6719	5132	11074	8884	6977	1987	7559	9047	8320	4873	6530
ENSMUSG00000111323.1	18.1039	0.835455	0.297519	2.80807	0.00498387	0.0489758	Gm48129	predicted gene, 48129 [Source:MGI Symbol;Acc:MGI:6097488]	25	35	45	25	21	1	18	25	13	13	9
ENSMUSG00000052214.9	1091.86	-0.133872	0.0476802	-2.80771	0.00498955	0.0490033	Opa3	optic atrophy 3 [Source:MGI Symbol;Acc:MGI:2686271]	1205	905	1893	1426	1119	361	1304	1519	1383	789	1070
ENSMUSG00000108591.1	225.045	-0.26913	0.0958591	-2.80756	0.0049919	0.0490033	Particl	promoter of Mat2a antisense radiation induced circulating long non-coding RNA [Source:MGI Symbol;Acc:MGI:1925358]	266	196	359	250	196	74	246	332	281	203	230
ENSMUSG00000066877.11	792.694	-0.193216	0.0688338	-2.80699	0.00500072	0.0490642	Nck2	non-catalytic region of tyrosine kinase adaptor protein 2 [Source:MGI Symbol;Acc:MGI:1306821]	763	720	1316	986	817	289	960	1112	974	549	816
ENSMUSG00000077391.1	236.095	-0.326227	0.116237	-2.80657	0.00500723	0.0491023	Gm24336	predicted gene, 24336 [Source:MGI Symbol;Acc:MGI:5454113]	261	161	365	291	216	112	259	284	301	180	256
ENSMUSG00000022706.16	357.652	-0.204297	0.0728041	-2.80612	0.00501416	0.0491446	Mrpl40	mitochondrial ribosomal protein L40 [Source:MGI Symbol;Acc:MGI:1332635]	418	275	596	473	332	118	396	542	475	252	382
ENSMUSG00000086308.1	82.8242	0.414609	0.147763	2.80591	0.00501755	0.049152	G630016G05Rik	RIKEN cDNA G630016G05 gene [Source:MGI Symbol;Acc:MGI:3603178]	111	101	144	145	88	30	65	110	94	51	49
ENSMUSG00000019433.9	990.002	-0.181209	0.064592	-2.80544	0.00502486	0.0491979	Gipc1	GIPC PDZ domain containing family, member 1 [Source:MGI Symbol;Acc:MGI:1926252]	1093	828	1769	1205	960	309	1194	1440	1186	722	1087
ENSMUSG00000105392.1	11.3362	1.06575	0.380038	2.80431	0.00504238	0.0493081	Gm42684	predicted gene 42684 [Source:MGI Symbol;Acc:MGI:5662821]	19	12	23	22	21	4	6	5	19	2	6
ENSMUSG00000042770.8	399.111	-0.217722	0.077643	-2.80414	0.00504513	0.0493081	Hebp1	heme binding protein 1 [Source:MGI Symbol;Acc:MGI:1333880]	473	316	668	464	383	144	432	552	555	291	416
ENSMUSG00000021917.16	912.291	-0.230649	0.0822557	-2.80405	0.0050465	0.0493081	Spcs1	signal peptidase complex subunit 1 homolog (S. cerevisiae) [Source:MGI Symbol;Acc:MGI:1916269]	1096	695	1574	1117	808	337	1008	1235	1247	624	1012
ENSMUSG00000020160.18	137.402	0.434816	0.155068	2.80404	0.00504664	0.0493081	Meis1	Meis homeobox 1 [Source:MGI Symbol;Acc:MGI:104717]	188	185	211	226	170	34	92	175	192	87	100
ENSMUSG00000044080.9	552.39	-0.23239	0.0828963	-2.80338	0.00505698	0.0493833	S100a1	S100 calcium binding protein A1 [Source:MGI Symbol;Acc:MGI:1338917]	607	455	955	687	476	225	587	741	763	398	554
ENSMUSG00000026565.18	1116.11	0.150598	0.0537294	2.8029	0.00506454	0.0494314	Pou2f1	POU domain, class 2, transcription factor 1 [Source:MGI Symbol;Acc:MGI:101898]	1333	1091	2014	1747	1242	336	1149	1524	1400	726	915
ENSMUSG00000053565.10	1117.07	-0.218658	0.078023	-2.80248	0.00507111	0.0494697	Eif3k	eukaryotic translation initiation factor 3, subunit K [Source:MGI Symbol;Acc:MGI:1921080]	1230	882	2101	1362	976	425	1226	1605	1442	811	1128
ENSMUSG00000103928.1	103.51	0.352824	0.125964	2.801	0.00509443	0.0496553	Gm37893	predicted gene, 37893 [Source:MGI Symbol;Acc:MGI:5611121]	140	107	230	163	100	35	91	129	97	62	97
ENSMUSG00000067847.13	360.157	-0.225244	0.0804175	-2.80094	0.00509544	0.0496553	Romo1	reactive oxygen species modulator 1 [Source:MGI Symbol;Acc:MGI:1914317]	385	303	610	487	318	102	460	505	463	260	420
ENSMUSG00000020089.8	1207.7	-0.220344	0.0786742	-2.80071	0.00509901	0.0496643	Ppa1	pyrophosphatase (inorganic) 1 [Source:MGI Symbol;Acc:MGI:97831]	1401	894	2231	1517	1059	421	1425	1682	1590	831	1320
ENSMUSG00000005716.16	548.465	-0.272613	0.0973713	-2.79973	0.00511455	0.0497898	Pvalb	parvalbumin [Source:MGI Symbol;Acc:MGI:97821]	537	395	1001	698	521	196	617	689	681	444	659
ENSMUSG00000029757.16	2618.49	-0.151794	0.0542358	-2.79877	0.00512969	0.0499112	Dync1i1	dynein cytoplasmic 1 intermediate chain 1 [Source:MGI Symbol;Acc:MGI:107743]	2797	2246	4575	3206	2746	891	3064	3755	3314	1778	2684
ENSMUSG00000026939.12	248.046	-0.317774	0.11356	-2.79829	0.00513741	0.0499603	Tmem141	transmembrane protein 141 [Source:MGI Symbol;Acc:MGI:1098773]	269	190	450	259	214	100	318	303	297	207	262
ENSMUSG00000102352.1	16.1763	0.789533	0.282166	2.79812	0.0051401	0.0499606	Gm38346	predicted gene, 38346 [Source:MGI Symbol;Acc:MGI:5611574]	22	26	30	29	19	6	14	17	13	8	8
ENSMUSG00000012405.16	1906.4	-0.189759	0.0678264	-2.79771	0.00514662	0.0499905	Rpl15	ribosomal protein L15 [Source:MGI Symbol;Acc:MGI:1913730]	2263	1481	3265	2319	1870	687	2108	2614	2494	1340	2035
ENSMUSG00000055409.14	1435.52	-0.144091	0.0515053	-2.79759	0.00514852	0.0499905	Nell1	NEL-like 1 [Source:MGI Symbol;Acc:MGI:2443902]	1503	1277	2509	1885	1409	467	1687	2064	1810	982	1501
ENSMUSG00000075012.4	1318.17	-0.221991	0.0793565	-2.79739	0.00515166	0.0499951	Fjx1	four jointed box 1 [Source:MGI Symbol;Acc:MGI:1341907]	1506	1124	2324	1530	1163	471	1674	1888	1470	976	1382
ENSMUSG00000030884.12	3432.12	-0.173015	0.0618566	-2.79704	0.00515737	0.0500247	Uqcrc2	ubiquinol cytochrome c reductase core protein 2 [Source:MGI Symbol;Acc:MGI:1914253]	3845	2662	6045	4270	3536	1199	3817	4703	4552	2403	3615
ENSMUSG00000022898.13	628.989	-0.216472	0.077438	-2.79543	0.00518311	0.0502483	Vps26c	VPS26 endosomal protein sorting factor C [Source:MGI Symbol;Acc:MGI:1206040]	711	488	1143	750	579	226	717	856	781	473	688
ENSMUSG00000014496.8	2404.42	0.151566	0.0542266	2.79505	0.00518924	0.0502817	Ankrd28	ankyrin repeat domain 28 [Source:MGI Symbol;Acc:MGI:2145661]	2860	2235	4476	3737	2797	602	2542	3163	3024	1641	2226
ENSMUSG00000032582.14	2046.87	0.13547	0.0484722	2.7948	0.00519323	0.0502943	Rbm6	RNA binding motif protein 6 [Source:MGI Symbol;Acc:MGI:1338037]	2464	1836	3786	3078	2414	636	2099	2731	2514	1322	1787
ENSMUSG00000059991.7	825.996	-0.247908	0.0887274	-2.79404	0.00520533	0.0503746	Nptx2	neuronal pentraxin 2 [Source:MGI Symbol;Acc:MGI:1858209]	734	720	1391	1143	758	300	1104	1096	998	567	904
ENSMUSG00000019124.10	7538.4	-0.121404	0.0434544	-2.79382	0.00520898	0.0503746	Scrn1	secernin 1 [Source:MGI Symbol;Acc:MGI:1917188]	8726	6105	12389	10699	7559	2446	8345	10869	10004	5430	7269
ENSMUSG00000062753.14	490.253	-0.283561	0.101497	-2.79378	0.00520959	0.0503746	AI413582	expressed sequence AI413582 [Source:MGI Symbol;Acc:MGI:2146839]	491	391	940	556	426	178	575	656	587	367	598
ENSMUSG00000022671.13	243.557	-0.250094	0.089538	-2.79317	0.00521948	0.0504442	Mzt2	mitotic spindle organizing protein 2 [Source:MGI Symbol;Acc:MGI:1922845]	283	184	400	330	204	80	310	339	294	192	265
ENSMUSG00000104107.1	69.6472	0.525603	0.188186	2.79299	0.00522229	0.0504454	Gm37879	predicted gene, 37879 [Source:MGI Symbol;Acc:MGI:5611107]	106	54	118	130	113	20	57	58	96	34	61
ENSMUSG00000018340.13	2176	-0.151049	0.0540912	-2.79249	0.00523045	0.0504868	Anxa6	annexin A6 [Source:MGI Symbol;Acc:MGI:88255]	2459	1763	3957	2798	2093	685	2521	2975	2824	1620	2272
ENSMUSG00000047904.6	410.357	-0.347654	0.1245	-2.79239	0.00523198	0.0504868	Sstr2	somatostatin receptor 2 [Source:MGI Symbol;Acc:MGI:98328]	427	344	757	487	276	156	554	585	493	257	502
ENSMUSG00000115161.1	73.141	0.47209	0.169151	2.79093	0.00525562	0.0506888	Gm20555	predicted gene, 20555 [Source:MGI Symbol;Acc:MGI:5295662]	83	86	177	105	88	28	75	84	56	30	68
ENSMUSG00000059518.14	529.171	-0.193707	0.069424	-2.79021	0.00526742	0.0507516	Znhit1	zinc finger, HIT domain containing 1 [Source:MGI Symbol;Acc:MGI:1917353]	595	447	908	671	475	180	617	760	620	435	528
ENSMUSG00000031972.5	129.464	-0.340819	0.122149	-2.7902	0.00526755	0.0507516	Acta1	actin, alpha 1, skeletal muscle [Source:MGI Symbol;Acc:MGI:87902]	136	94	221	164	102	51	159	214	136	94	147
ENSMUSG00000040722.7	7745.79	-0.117678	0.0421865	-2.78946	0.00527955	0.050816	Scamp5	secretory carrier membrane protein 5 [Source:MGI Symbol;Acc:MGI:1928948]	8426	6693	13799	10074	7898	2334	9186	10885	9746	5666	7910
ENSMUSG00000037795.14	322.532	0.29946	0.107354	2.78946	0.00527966	0.050816	N4bp2	NEDD4 binding protein 2 [Source:MGI Symbol;Acc:MGI:2684414]	502	343	550	486	356	87	294	461	394	220	218
ENSMUSG00000037788.14	2450.8	-0.153714	0.0551167	-2.78888	0.00528908	0.0508553	Vopp1	vesicular, overexpressed in cancer, prosurvival protein 1 [Source:MGI Symbol;Acc:MGI:2141658]	2573	1940	4303	3292	2550	846	2810	3488	3225	1662	2467
ENSMUSG00000103672.1	60.9616	0.440058	0.15779	2.78887	0.00528917	0.0508553	Gm37621	predicted gene, 37621 [Source:MGI Symbol;Acc:MGI:5610849]	60	76	126	102	80	16	57	68	62	48	42
ENSMUSG00000030245.10	894.806	-0.19271	0.0691046	-2.78867	0.00529254	0.0508616	Golt1b	golgi transport 1B [Source:MGI Symbol;Acc:MGI:1914214]	1007	684	1637	1094	863	314	1004	1317	1147	625	940
ENSMUSG00000082570.1	18.5368	0.736288	0.264065	2.78829	0.00529879	0.0508955	Gm15711	predicted gene 15711 [Source:MGI Symbol;Acc:MGI:3783153]	29	24	56	29	17	3	16	21	18	10	15
ENSMUSG00000029715.5	216.065	-0.258241	0.0927287	-2.78491	0.00535422	0.0513843	Pop7	processing of precursor 7, ribonuclease P family, (S. cerevisiae) [Source:MGI Symbol;Acc:MGI:1921347]	226	178	382	248	192	87	247	329	260	157	219
ENSMUSG00000027438.14	14725.9	-0.182253	0.0654443	-2.78486	0.00535516	0.0513843	Napb	N-ethylmaleimide sensitive fusion protein attachment protein beta [Source:MGI Symbol;Acc:MGI:104562]	16100	11471	26188	17230	15945	5022	16793	20197	19726	10514	15280
ENSMUSG00000115383.1	16.806	0.822264	0.295316	2.78435	0.00536346	0.0514218	Gm49216	predicted gene, 49216 [Source:MGI Symbol;Acc:MGI:6118670]	27	15	25	39	32	3	14	19	14	6	16
ENSMUSG00000021068.17	2230.22	0.120219	0.0431778	2.78429	0.00536456	0.0514218	Nin	ninein [Source:MGI Symbol;Acc:MGI:105108]	2699	2157	4139	3333	2380	687	2468	3058	2558	1439	1952
ENSMUSG00000020589.17	7351.9	-0.138992	0.0499236	-2.78409	0.0053678	0.0514265	Fam49a	family with sequence similarity 49, member A [Source:MGI Symbol;Acc:MGI:1261783]	8352	5742	12716	9792	7598	2447	8008	10463	9909	5285	7234
ENSMUSG00000102995.1	110.353	0.342225	0.122958	2.78326	0.00538157	0.0515321	A330074H02Rik	RIKEN cDNA A330074H02 gene [Source:MGI Symbol;Acc:MGI:3028065]	144	135	200	198	108	27	101	151	126	73	86
ENSMUSG00000105653.1	42.4774	0.698143	0.250864	2.78295	0.0053867	0.0515549	Gm43831	predicted gene 43831 [Source:MGI Symbol;Acc:MGI:5663968]	51	61	126	47	57	10	43	49	29	12	47
ENSMUSG00000028800.15	299.907	0.226768	0.0815132	2.78199	0.00540275	0.0516607	Hdac1	histone deacetylase 1 [Source:MGI Symbol;Acc:MGI:108086]	345	322	573	468	361	65	326	412	349	188	278
ENSMUSG00000029250.5	1917.58	-0.177382	0.0637615	-2.78195	0.00540328	0.0516607	Polr2b	polymerase (RNA) II (DNA directed) polypeptide B [Source:MGI Symbol;Acc:MGI:2388280]	2182	1518	3347	2474	1833	703	2079	2856	2546	1289	1903
ENSMUSG00000025373.14	1634.28	-0.136569	0.049094	-2.78177	0.00540626	0.0516629	Rnf41	ring finger protein 41 [Source:MGI Symbol;Acc:MGI:1914838]	1825	1379	2852	2097	1626	576	1898	2302	2017	1157	1606
ENSMUSG00000029861.17	3901.38	-0.115444	0.0415062	-2.78137	0.00541293	0.0517	Fam131b	family with sequence similarity 131, member B [Source:MGI Symbol;Acc:MGI:1923406]	4179	3420	6878	5256	3890	1226	4523	5343	4875	2910	3960
ENSMUSG00000022844.8	69.5138	0.383283	0.137815	2.78115	0.00541669	0.0517	Pdia5	protein disulfide isomerase associated 5 [Source:MGI Symbol;Acc:MGI:1919849]	94	81	128	124	77	14	63	87	83	51	53
ENSMUSG00000022151.16	1025.23	-0.197657	0.0710728	-2.78104	0.00541842	0.0517	Ttc33	tetratricopeptide repeat domain 33 [Source:MGI Symbol;Acc:MGI:1914765]	1156	781	1816	1241	1033	351	1079	1488	1480	735	1030
ENSMUSG00000104852.1	83.7541	0.390443	0.140405	2.78083	0.00542194	0.0517014	Gm43201	predicted gene 43201 [Source:MGI Symbol;Acc:MGI:5663338]	102	75	160	144	129	21	85	104	106	39	70
ENSMUSG00000023235.14	273.336	0.303616	0.109187	2.78071	0.0054241	0.0517014	Ccl25	chemokine (C-C motif) ligand 25 [Source:MGI Symbol;Acc:MGI:1099448]	345	288	441	462	361	70	279	420	275	180	199
ENSMUSG00000022722.18	457.486	-0.229613	0.0825905	-2.78014	0.00543351	0.0517649	Arl6	ADP-ribosylation factor-like 6 [Source:MGI Symbol;Acc:MGI:1927136]	504	365	743	534	465	184	472	661	578	324	491
ENSMUSG00000107002.1	497.48	-0.227118	0.0817197	-2.77923	0.00544881	0.0518841	0610012G03Rik	RIKEN cDNA 0610012G03 gene [Source:MGI Symbol;Acc:MGI:1913301]	584	397	841	559	478	187	610	668	614	349	535
ENSMUSG00000105753.1	29.758	0.681575	0.245282	2.77874	0.00545702	0.051917	Gm43847	predicted gene 43847 [Source:MGI Symbol;Acc:MGI:5663984]	32	42	68	39	55	3	32	27	27	15	32
ENSMUSG00000027940.18	2730.53	-0.136294	0.0490496	-2.77869	0.0054578	0.051917	Tpm3	tropomyosin 3, gamma [Source:MGI Symbol;Acc:MGI:1890149]	2983	2305	4897	3487	2737	918	3014	3949	3372	1999	2767
ENSMUSG00000008668.15	2096.53	-0.194862	0.0701328	-2.77846	0.00546166	0.0519273	Rps18	ribosomal protein S18 [Source:MGI Symbol;Acc:MGI:98146]	2392	1720	3760	2528	1925	799	2353	2902	2635	1509	2116
ENSMUSG00000028998.6	737.247	-0.232201	0.0836219	-2.77679	0.00548987	0.0521691	Tomm7	translocase of outer mitochondrial membrane 7 [Source:MGI Symbol;Acc:MGI:1913419]	865	565	1295	864	682	266	839	1014	987	488	844
ENSMUSG00000097156.7	1763.53	0.218317	0.0786279	2.77658	0.00549336	0.0521756	Gm3764	predicted gene 3764 [Source:MGI Symbol;Acc:MGI:3781938]	1924	1801	3163	3028	2113	434	2014	2480	2002	1118	1491
ENSMUSG00000112779.1	14.5572	0.814665	0.293423	2.77642	0.00549613	0.0521756	Gm18029	predicted gene, 18029 [Source:MGI Symbol;Acc:MGI:5010214]	19	20	27	25	27	3	14	17	12	5	11
ENSMUSG00000037214.12	191.471	-0.256656	0.0924478	-2.77623	0.00549936	0.0521799	Thap1	THAP domain containing, apoptosis associated protein 1 [Source:MGI Symbol;Acc:MGI:1921004]	222	147	335	227	166	66	219	274	270	153	186
[truncated: 34,301 more rows]
